# Supplementary material for: Individualized lncRNA differential expression profile reveals heterogeneity of breast cancer
Source: Oncogene. 2021 Jun 15;40(27):4604–14. doi: 10.1038/s41388-021-01883-6 (PMC8266678; doi:10.1038/s41388-021-01883-6)
Supplement: Supplementary file 2 — Table S2 [file 41388_2021_1883_MOESM2_ESM.xlsx]

## Sheet: Table S2
Table S2. Reversal lncRNA pairs from LncRIndiv method in TCGA BRCA
lncRNA	paired_lncRNA	DE_direction	P_value	FDR	CSCO_subtype_specific
ENSG00000005206	ENSG00000261002	down	0.0274807	0.0709788	NA
ENSG00000088970	ENSG00000125804	down	0.028494	0.0719727	NA
ENSG00000088970	ENSG00000260034	down	0.00928602	0.0274328	NA
ENSG00000088970	ENSG00000258891	down	0.00311668	0.0105378	NA
ENSG00000100181	ENSG00000231074	down	3.40799e-24	1.16439e-21	NA
ENSG00000100181	ENSG00000204685	down	7.30725e-22	1.52335e-19	NA
ENSG00000100181	ENSG00000247240	down	7.30725e-22	1.52335e-19	NA
ENSG00000104691	ENSG00000261222	down	0.0320118	0.079307	TNBC
ENSG00000117242	ENSG00000258891	down	0.0179356	0.0481877	TNBC
ENSG00000117242	ENSG00000235958	down	0.00416432	0.0137441	TNBC
ENSG00000117242	ENSG00000229727	down	0.0341194	0.0835738	TNBC
ENSG00000118412	ENSG00000258704	up	0.0137194	0.0382847	TNBC
ENSG00000118412	ENSG00000231346	up	0.0095891	0.0281651	TNBC
ENSG00000118412	ENSG00000258364	up	0.0137194	0.0382847	TNBC
ENSG00000126005	ENSG00000215039	down	0.00928602	0.0274328	TNBC
ENSG00000130600	ENSG00000215769	down	0.0274807	0.0709788	TNBC
ENSG00000130600	ENSG00000177406	down	0.028494	0.0719727	TNBC
ENSG00000130600	ENSG00000231770	down	0.028494	0.0719727	TNBC
ENSG00000131484	ENSG00000263874	down	0.028494	0.0719727	NA
ENSG00000131484	ENSG00000241288	down	0.00311668	0.0105378	NA
ENSG00000131484	ENSG00000231691	down	0.028494	0.0719727	NA
ENSG00000145063	ENSG00000236753	up	0.028494	0.0719727	Luminal A
ENSG00000145063	ENSG00000238009	up	0.028494	0.0719727	Luminal A
ENSG00000145063	ENSG00000267858	up	0.028494	0.0719727	Luminal A
ENSG00000146666	ENSG00000177640	up	0.0341194	0.0835738	NA
ENSG00000146666	ENSG00000261280	up	0.00311668	0.0105378	NA
ENSG00000146666	ENSG00000260579	up	0.028494	0.0719727	NA
ENSG00000149656	ENSG00000260034	down	0.0320118	0.079307	Luminal A
ENSG00000152487	ENSG00000182366	down	0.0137194	0.0382847	NA
ENSG00000152487	ENSG00000260034	down	0.028494	0.0719727	NA
ENSG00000152487	ENSG00000240499	down	0.0137194	0.0382847	NA
ENSG00000152931	ENSG00000225470	up	0.00656143	0.0201962	NA
ENSG00000152931	ENSG00000163597	up	0.028494	0.0719727	NA
ENSG00000152931	ENSG00000235106	up	0.028494	0.0719727	NA
ENSG00000153363	ENSG00000254635	up	0.000688543	0.00279153	NA
ENSG00000153363	ENSG00000234608	up	2.62543e-07	2.40179e-06	NA
ENSG00000153363	ENSG00000270170	up	0.00028413	0.00129078	NA
ENSG00000157152	ENSG00000267586	down	0.00311668	0.0105378	NA
ENSG00000157152	ENSG00000232712	down	0.0179356	0.0481877	NA
ENSG00000157152	ENSG00000258535	down	0.0341194	0.0835738	NA
ENSG00000163364	ENSG00000254635	up	0.00147013	0.0054486	Luminal A
ENSG00000163364	ENSG00000272430	up	0.00311668	0.0105378	Luminal A
ENSG00000163364	ENSG00000234608	up	1.75028e-08	2.09164e-07	Luminal A
ENSG00000163597	ENSG00000234608	up	0.028494	0.0719727	NA
ENSG00000163597	ENSG00000245060	up	0.00017743	0.00084486	NA
ENSG00000163597	ENSG00000260260	up	0.00656143	0.0201962	NA
ENSG00000164621	ENSG00000267586	down	0.0179356	0.0481877	NA
ENSG00000164621	ENSG00000232712	down	0.00654699	0.0201962	NA
ENSG00000164621	ENSG00000125804	down	0.00888776	0.0264809	NA
ENSG00000166770	ENSG00000259943	down	2.31286e-10	4.15481e-09	NA
ENSG00000166770	ENSG00000245937	down	2.68631e-11	5.90719e-10	NA
ENSG00000166770	ENSG00000231074	down	1.229e-09	1.88439e-08	NA
ENSG00000167912	ENSG00000236088	up	0.00032015	0.00142566	TNBC
ENSG00000167912	ENSG00000261801	up	0.028494	0.0719727	TNBC
ENSG00000167912	ENSG00000247400	up	0.0179356	0.0481877	TNBC
ENSG00000170161	ENSG00000231731	down	0.0137194	0.0382847	NA
ENSG00000170161	ENSG00000236432	down	4.21061e-05	0.000233947	NA
ENSG00000170161	ENSG00000226688	down	0.0341194	0.0835738	NA
ENSG00000170846	ENSG00000232388	up	0.028494	0.0719727	Luminal A
ENSG00000170846	ENSG00000254635	up	0.000709747	0.00286054	Luminal A
ENSG00000170846	ENSG00000270170	up	1.09213e-05	6.99687e-05	Luminal A
ENSG00000170919	ENSG00000231074	down	1.87504e-22	4.32082e-20	Luminal A
ENSG00000170919	ENSG00000204685	down	2.4275e-06	1.81987e-05	Luminal A
ENSG00000170919	ENSG00000214719	down	1.117e-15	6.04073e-14	Luminal A
ENSG00000172965	ENSG00000225470	up	0.0137194	0.0382847	TNBC
ENSG00000172965	ENSG00000267080	up	0.00311668	0.0105378	TNBC
ENSG00000172965	ENSG00000253738	up	0.00032015	0.00142566	TNBC
ENSG00000173867	ENSG00000230021	down	0.028494	0.0719727	NA
ENSG00000173867	ENSG00000235958	down	0.028494	0.0719727	NA
ENSG00000173867	ENSG00000239828	down	0.028494	0.0719727	NA
ENSG00000174171	ENSG00000179818	down	1.41922e-05	8.77571e-05	NA
ENSG00000174171	ENSG00000196295	down	0.00139093	0.00524102	NA
ENSG00000174171	ENSG00000206573	down	2.40542e-07	2.23732e-06	NA
ENSG00000174365	ENSG00000214783	up	0.028494	0.0719727	HER2+(HR+)
ENSG00000174365	ENSG00000163597	up	0.00139093	0.00524102	HER2+(HR+)
ENSG00000174365	ENSG00000267080	up	0.0380744	0.0921191	HER2+(HR+)
ENSG00000174680	ENSG00000267586	down	3.07656e-05	0.000175548	NA
ENSG00000174680	ENSG00000232712	down	0.000136556	0.00067377	NA
ENSG00000174680	ENSG00000258535	down	0.000297304	0.00134843	NA
ENSG00000175061	ENSG00000240567	down	0.00147013	0.0054486	NA
ENSG00000175061	ENSG00000267207	down	0.00928602	0.0274328	NA
ENSG00000175061	ENSG00000225733	down	4.21061e-05	0.000233947	NA
ENSG00000175147	ENSG00000228624	down	0.0225319	0.0591711	TNBC
ENSG00000175147	ENSG00000180712	down	0.000584547	0.0024487	TNBC
ENSG00000175147	ENSG00000232116	down	0.0179356	0.0481877	TNBC
ENSG00000175611	ENSG00000250903	down	0.0130732	0.0372908	HER2+(HR+)
ENSG00000175611	ENSG00000247950	down	0.00123858	0.00472576	HER2+(HR+)
ENSG00000175611	ENSG00000226688	down	0.028494	0.0719727	HER2+(HR+)
ENSG00000175701	ENSG00000273038	down	0.00474086	0.0153953	TNBC
ENSG00000175701	ENSG00000273486	down	0.028494	0.0719727	TNBC
ENSG00000175701	ENSG00000177738	down	0.00311668	0.0105378	TNBC
ENSG00000175772	ENSG00000224281	down	1.09213e-05	6.99687e-05	HER2+(HR+)
ENSG00000175772	ENSG00000234028	down	0.000345524	0.00152053	HER2+(HR+)
ENSG00000175772	ENSG00000224216	down	0.0095891	0.0281651	HER2+(HR+)
ENSG00000175773	ENSG00000182366	down	0.028494	0.0719727	NA
ENSG00000175773	ENSG00000260034	down	0.00656143	0.0201962	NA
ENSG00000175773	ENSG00000258891	down	0.00311668	0.0105378	NA
ENSG00000175873	ENSG00000250903	down	0.028494	0.0719727	TNBC
ENSG00000175873	ENSG00000273329	down	0.00147013	0.0054486	TNBC
ENSG00000175873	ENSG00000233723	down	0.00147013	0.0054486	TNBC
ENSG00000177112	ENSG00000237126	up	0.0051162	0.0163287	TNBC
ENSG00000177112	ENSG00000267219	up	0.028494	0.0719727	TNBC
ENSG00000177112	ENSG00000272902	up	0.0137194	0.0382847	TNBC
ENSG00000177133	ENSG00000267586	down	6.76844e-05	0.000355445	TNBC
ENSG00000177133	ENSG00000232712	down	6.76844e-05	0.000355445	TNBC
ENSG00000177133	ENSG00000125804	down	6.76844e-05	0.000355445	TNBC
ENSG00000177337	ENSG00000270081	up	0.028494	0.0719727	NA
ENSG00000177337	ENSG00000225470	up	0.000584547	0.0024487	NA
ENSG00000177337	ENSG00000163597	up	0.028494	0.0719727	NA
ENSG00000177406	ENSG00000272447	down	0.00479685	0.0154587	TNBC
ENSG00000177406	ENSG00000204685	down	0.0341194	0.0835738	TNBC
ENSG00000177406	ENSG00000236859	down	0.0225319	0.0591711	TNBC
ENSG00000177640	ENSG00000229227	up	0.028494	0.0719727	Luminal A
ENSG00000177640	ENSG00000246089	up	0.0341194	0.0835738	Luminal A
ENSG00000177640	ENSG00000257815	up	0.028494	0.0719727	Luminal A
ENSG00000177738	ENSG00000273329	down	0.0137194	0.0382847	NA
ENSG00000177738	ENSG00000233723	down	0.00656143	0.0201962	NA
ENSG00000177738	ENSG00000224216	down	0.00268747	0.00933844	NA
ENSG00000177757	ENSG00000228624	down	0.028494	0.0719727	TNBC
ENSG00000177757	ENSG00000269923	down	0.0320118	0.079307	TNBC
ENSG00000177757	ENSG00000228817	down	0.0341194	0.0835738	TNBC
ENSG00000177788	ENSG00000272091	up	0.028494	0.0719727	TNBC
ENSG00000177788	ENSG00000226328	up	0.0137194	0.0382847	TNBC
ENSG00000177788	ENSG00000263072	up	0.0137194	0.0382847	TNBC
ENSG00000177822	ENSG00000267586	down	0.00147013	0.0054486	TNBC
ENSG00000177822	ENSG00000229688	down	0.0095891	0.0281651	TNBC
ENSG00000177822	ENSG00000240499	down	0.00416432	0.0137441	TNBC
ENSG00000177853	ENSG00000235545	down	0.0380744	0.0921191	NA
ENSG00000178440	ENSG00000236432	down	0.0225319	0.0591711	TNBC
ENSG00000178440	ENSG00000261423	down	0.0130732	0.0372908	TNBC
ENSG00000178440	ENSG00000259583	down	0.028494	0.0719727	TNBC
ENSG00000178803	ENSG00000261254	up	0.028494	0.0719727	NA
ENSG00000178803	ENSG00000260923	up	0.028494	0.0719727	NA
ENSG00000178803	ENSG00000237126	up	0.0137194	0.0382847	NA
ENSG00000178947	ENSG00000230590	down	1.099e-15	6.01333e-14	Luminal A
ENSG00000178947	ENSG00000259959	down	3.20989e-21	5.74411e-19	Luminal A
ENSG00000178947	ENSG00000250903	down	9.80082e-11	1.88311e-09	Luminal A
ENSG00000178977	ENSG00000235954	down	4.92873e-08	5.30556e-07	NA
ENSG00000178977	ENSG00000234390	down	6.49074e-05	0.000347165	NA
ENSG00000178977	ENSG00000237491	down	0.00311668	0.0105378	NA
ENSG00000179406	ENSG00000225484	up	0.00147013	0.0054486	Luminal A
ENSG00000179406	ENSG00000261613	up	0.028494	0.0719727	Luminal A
ENSG00000179406	ENSG00000255135	up	0.0137194	0.0382847	Luminal A
ENSG00000179523	ENSG00000247240	down	9.79734e-08	1.00047e-06	NA
ENSG00000179523	ENSG00000179818	down	0.000147762	0.000715537	NA
ENSG00000179523	ENSG00000196295	down	0.000136556	0.00067377	NA
ENSG00000179743	ENSG00000235954	down	4.17052e-07	3.7196e-06	NA
ENSG00000179743	ENSG00000234390	down	6.76844e-05	0.000355445	NA
ENSG00000179743	ENSG00000237491	down	0.0320118	0.079307	NA
ENSG00000179818	ENSG00000234390	down	1.38747e-05	8.63511e-05	TNBC
ENSG00000179818	ENSG00000237491	down	0.00928602	0.0274328	TNBC
ENSG00000179818	ENSG00000231365	down	0.00744455	0.0226713	TNBC
ENSG00000179859	ENSG00000234771	down	0.000584547	0.0024487	NA
ENSG00000179859	ENSG00000238186	down	0.0320118	0.079307	NA
ENSG00000179859	ENSG00000273373	down	0.000371235	0.00160885	NA
ENSG00000179935	ENSG00000259002	up	0.00744455	0.0226713	NA
ENSG00000179935	ENSG00000185044	up	0.00258981	0.0090659	NA
ENSG00000179935	ENSG00000266921	up	0.0179356	0.0481877	NA
ENSG00000180139	ENSG00000250903	down	1.49989e-08	1.83343e-07	TNBC
ENSG00000180139	ENSG00000273329	down	1.08209e-09	1.68537e-08	TNBC
ENSG00000180139	ENSG00000233723	down	6.91237e-11	1.39441e-09	TNBC
ENSG00000180279	ENSG00000237126	up	0.00928602	0.0274328	TNBC
ENSG00000180279	ENSG00000177640	up	0.0341194	0.0835738	TNBC
ENSG00000180279	ENSG00000258704	up	0.00744455	0.0226713	TNBC
ENSG00000180769	ENSG00000250903	down	4.16051e-08	4.59832e-07	TNBC
ENSG00000180769	ENSG00000273329	down	4.55146e-12	1.16964e-10	TNBC
ENSG00000180769	ENSG00000233723	down	1.229e-09	1.88439e-08	TNBC
ENSG00000181097	ENSG00000236088	up	0.00656143	0.0201962	TNBC
ENSG00000181097	ENSG00000236753	up	0.00656143	0.0201962	TNBC
ENSG00000181097	ENSG00000229227	up	0.00656143	0.0201962	TNBC
ENSG00000181798	ENSG00000236753	up	0.0341194	0.0835738	TNBC
ENSG00000181798	ENSG00000229227	up	0.00928602	0.0274328	TNBC
ENSG00000181798	ENSG00000212978	up	0.028494	0.0719727	TNBC
ENSG00000182057	ENSG00000238009	up	0.0341194	0.0835738	TNBC
ENSG00000182057	ENSG00000224023	up	0.000688543	0.00279153	TNBC
ENSG00000182057	ENSG00000267858	up	0.0179356	0.0481877	TNBC
ENSG00000182109	ENSG00000250903	down	9.79734e-08	1.00047e-06	HER2+(HR+)
ENSG00000182109	ENSG00000273329	down	4.96831e-10	8.30073e-09	HER2+(HR+)
ENSG00000182109	ENSG00000233723	down	6.1563e-10	1.006e-08	HER2+(HR+)
ENSG00000182165	ENSG00000269987	up	0.0341194	0.0835738	Luminal A
ENSG00000182165	ENSG00000232388	up	0.00028413	0.00129078	Luminal A
ENSG00000182165	ENSG00000245910	up	0.00474086	0.0153953	Luminal A
ENSG00000182310	ENSG00000250903	down	0.0341194	0.0835738	NA
ENSG00000182310	ENSG00000273329	down	0.0341194	0.0835738	NA
ENSG00000182310	ENSG00000233723	down	0.00238881	0.00842872	NA
ENSG00000182366	ENSG00000267586	down	0.00137613	0.00520946	NA
ENSG00000182648	ENSG00000236778	down	0.0137194	0.0382847	HER2+(HR+)
ENSG00000182648	ENSG00000231731	down	0.00928602	0.0274328	HER2+(HR+)
ENSG00000182648	ENSG00000226688	down	0.0176771	0.0480212	HER2+(HR+)
ENSG00000182873	ENSG00000268364	down	0.0130732	0.0372908	NA
ENSG00000182873	ENSG00000245213	down	0.00479685	0.0154587	NA
ENSG00000182873	ENSG00000230912	down	0.028494	0.0719727	NA
ENSG00000185044	ENSG00000266053	up	0.00147013	0.0054486	NA
ENSG00000185044	ENSG00000235560	up	0.028494	0.0719727	NA
ENSG00000185044	ENSG00000272604	up	0.028494	0.0719727	NA
ENSG00000185168	ENSG00000260233	up	0.028494	0.0719727	NA
ENSG00000185168	ENSG00000239945	up	0.0320118	0.079307	NA
ENSG00000185168	ENSG00000273145	up	0.028494	0.0719727	NA
ENSG00000185186	ENSG00000267586	down	0.028494	0.0719727	NA
ENSG00000185186	ENSG00000125804	down	0.0341194	0.0835738	NA
ENSG00000185186	ENSG00000229688	down	0.00311668	0.0105378	NA
ENSG00000185495	ENSG00000237491	down	0.028494	0.0719727	NA
ENSG00000185495	ENSG00000249348	down	0.000345524	0.00152053	NA
ENSG00000185495	ENSG00000225975	down	4.66897e-05	0.000256717	NA
ENSG00000185837	ENSG00000157306	down	0.00656143	0.0201962	NA
ENSG00000185837	ENSG00000229839	down	0.0095891	0.0281651	NA
ENSG00000185837	ENSG00000245598	down	0.00928602	0.0274328	NA
ENSG00000185904	ENSG00000225470	up	0.028494	0.0719727	TNBC
ENSG00000185904	ENSG00000254837	up	0.0137194	0.0382847	TNBC
ENSG00000185904	ENSG00000247271	up	0.028494	0.0719727	TNBC
ENSG00000186019	ENSG00000215190	up	0.028494	0.0719727	NA
ENSG00000186019	ENSG00000197989	up	0.028494	0.0719727	NA
ENSG00000186019	ENSG00000235919	up	0.0137194	0.0382847	NA
ENSG00000186056	ENSG00000226335	down	0.028494	0.0719727	TNBC
ENSG00000186056	ENSG00000226377	down	0.0156407	0.0430952	TNBC
ENSG00000186056	ENSG00000227885	down	0.0341194	0.0835738	TNBC
ENSG00000186148	ENSG00000204706	down	0.028494	0.0719727	TNBC
ENSG00000186148	ENSG00000236778	down	0.0095891	0.0281651	TNBC
ENSG00000186148	ENSG00000228624	down	0.0137194	0.0382847	TNBC
ENSG00000186594	ENSG00000231074	down	0.0225319	0.0591711	TNBC
ENSG00000186594	ENSG00000272447	down	0.00147013	0.0054486	TNBC
ENSG00000186594	ENSG00000230896	down	8.69873e-05	0.000447728	TNBC
ENSG00000186615	ENSG00000204054	up	0.028494	0.0719727	NA
ENSG00000186615	ENSG00000272091	up	0.028494	0.0719727	NA
ENSG00000186615	ENSG00000214293	up	0.028494	0.0719727	NA
ENSG00000188185	ENSG00000225484	up	0.00268747	0.00933844	NA
ENSG00000188185	ENSG00000235477	up	0.0137194	0.0382847	NA
ENSG00000188185	ENSG00000270084	up	0.00656143	0.0201962	NA
ENSG00000188206	ENSG00000234608	up	0.0051162	0.0163287	NA
ENSG00000188206	ENSG00000251022	up	0.00028413	0.00129078	NA
ENSG00000188365	ENSG00000233355	down	0.00479685	0.0154587	TNBC
ENSG00000188660	ENSG00000229227	up	0.0137194	0.0382847	TNBC
ENSG00000188660	ENSG00000224023	up	0.0137194	0.0382847	TNBC
ENSG00000188660	ENSG00000267858	up	0.028494	0.0719727	TNBC
ENSG00000188825	ENSG00000250903	down	0.00311668	0.0105378	NA
ENSG00000188825	ENSG00000273329	down	0.0051162	0.0163287	NA
ENSG00000188825	ENSG00000233723	down	6.76844e-05	0.000355445	NA
ENSG00000189149	ENSG00000258704	up	0.00656143	0.0201962	NA
ENSG00000189149	ENSG00000258364	up	0.00928602	0.0274328	NA
ENSG00000189149	ENSG00000253704	up	0.00474086	0.0153953	NA
ENSG00000189295	ENSG00000247679	up	0.028494	0.0719727	NA
ENSG00000189295	ENSG00000224023	up	0.0341194	0.0835738	NA
ENSG00000189295	ENSG00000272520	up	0.00928602	0.0274328	NA
ENSG00000189419	ENSG00000224356	down	0.00311668	0.0105378	NA
ENSG00000189419	ENSG00000235958	down	0.028494	0.0719727	NA
ENSG00000189419	ENSG00000229727	down	0.028494	0.0719727	NA
ENSG00000196295	ENSG00000234390	down	0.000357235	0.00156016	TNBC
ENSG00000196295	ENSG00000204623	down	0.0179356	0.0481877	TNBC
ENSG00000196295	ENSG00000225975	down	0.00928602	0.0274328	TNBC
ENSG00000196421	ENSG00000229227	up	0.0137194	0.0382847	HER2+(HR+)
ENSG00000196421	ENSG00000246089	up	0.028494	0.0719727	HER2+(HR+)
ENSG00000196421	ENSG00000238009	up	0.028494	0.0719727	HER2+(HR+)
ENSG00000196559	ENSG00000240499	down	0.00228991	0.00814802	HER2+(HR-)
ENSG00000196668	ENSG00000231329	down	0.0179356	0.0481877	NA
ENSG00000196668	ENSG00000231104	down	0.0341194	0.0835738	NA
ENSG00000196668	ENSG00000233056	down	0.00474086	0.0153953	NA
ENSG00000196696	ENSG00000235954	down	0.000584547	0.0024487	HER2+(HR+)
ENSG00000196696	ENSG00000260565	down	0.0051162	0.0163287	HER2+(HR+)
ENSG00000196696	ENSG00000131484	down	0.0225319	0.0591711	HER2+(HR+)
ENSG00000196756	ENSG00000263244	up	0.00656143	0.0201962	TNBC
ENSG00000196756	ENSG00000214783	up	0.00873798	0.0260658	TNBC
ENSG00000196756	ENSG00000261512	up	0.028494	0.0719727	TNBC
ENSG00000196810	ENSG00000270081	up	0.00311668	0.0105378	NA
ENSG00000196810	ENSG00000225470	up	5.28648e-07	4.57408e-06	NA
ENSG00000196810	ENSG00000163597	up	0.00147013	0.0054486	NA
ENSG00000196951	ENSG00000235958	down	0.0137194	0.0382847	TNBC
ENSG00000196951	ENSG00000229727	down	0.00656143	0.0201962	TNBC
ENSG00000196951	ENSG00000248677	down	0.028494	0.0719727	TNBC
ENSG00000196972	ENSG00000250903	down	4.55146e-12	1.16964e-10	Luminal A
ENSG00000196972	ENSG00000273329	down	1.49221e-15	7.79799e-14	Luminal A
ENSG00000196972	ENSG00000234028	down	2.52409e-22	5.60444e-20	Luminal A
ENSG00000197210	ENSG00000264608	up	0.0341194	0.0835738	HER2+(HR-)
ENSG00000197210	ENSG00000260579	up	0.028494	0.0719727	HER2+(HR-)
ENSG00000197210	ENSG00000224848	up	0.028494	0.0719727	HER2+(HR-)
ENSG00000197291	ENSG00000234390	down	1.90755e-12	5.26336e-11	NA
ENSG00000197291	ENSG00000237491	down	3.68093e-09	5.06492e-08	NA
ENSG00000197291	ENSG00000230590	down	3.07703e-11	6.63381e-10	NA
ENSG00000197308	ENSG00000254635	up	0.00311668	0.0105378	Luminal A
ENSG00000197308	ENSG00000272430	up	0.0137194	0.0382847	Luminal A
ENSG00000197308	ENSG00000234608	up	1.21182e-06	9.63015e-06	Luminal A
ENSG00000197332	ENSG00000250903	down	0.00137613	0.00520946	TNBC
ENSG00000197332	ENSG00000247950	down	0.00228991	0.00814802	TNBC
ENSG00000197332	ENSG00000236432	down	0.000688543	0.00279153	TNBC
ENSG00000197670	ENSG00000246067	up	0.028494	0.0719727	NA
ENSG00000197670	ENSG00000232442	up	0.028494	0.0719727	NA
ENSG00000197670	ENSG00000273270	up	0.0137194	0.0382847	NA
ENSG00000197813	ENSG00000235958	down	0.0341194	0.0835738	Luminal A
ENSG00000197813	ENSG00000233056	down	0.0137194	0.0382847	Luminal A
ENSG00000197813	ENSG00000253837	down	0.0341194	0.0835738	Luminal A
ENSG00000197989	ENSG00000225470	up	0.0380744	0.0921191	TNBC
ENSG00000197989	ENSG00000247271	up	0.0341194	0.0835738	TNBC
ENSG00000197989	ENSG00000269867	up	0.00268747	0.00933844	TNBC
ENSG00000198106	ENSG00000237126	up	0.0179356	0.0481877	NA
ENSG00000198106	ENSG00000177640	up	0.0176771	0.0480212	NA
ENSG00000198106	ENSG00000267248	up	0.00928602	0.0274328	NA
ENSG00000198221	ENSG00000196559	down	0.0137194	0.0382847	NA
ENSG00000198221	ENSG00000237021	down	0.028494	0.0719727	NA
ENSG00000198221	ENSG00000229153	down	0.00656143	0.0201962	NA
ENSG00000198468	ENSG00000273131	up	0.0137194	0.0382847	NA
ENSG00000198468	ENSG00000271975	up	0.028494	0.0719727	NA
ENSG00000198468	ENSG00000215190	up	0.00656143	0.0201962	NA
ENSG00000203279	ENSG00000261589	up	0.00656143	0.0201962	TNBC
ENSG00000203279	ENSG00000263470	up	0.028494	0.0719727	TNBC
ENSG00000203279	ENSG00000261254	up	0.00744455	0.0226713	TNBC
ENSG00000203280	ENSG00000235954	down	2.24383e-05	0.00013375	NA
ENSG00000203280	ENSG00000234390	down	0.000371235	0.00160885	NA
ENSG00000203280	ENSG00000259959	down	0.00873798	0.0260658	NA
ENSG00000203288	ENSG00000225484	up	6.76844e-05	0.000355445	TNBC
ENSG00000203288	ENSG00000235477	up	0.028494	0.0719727	TNBC
ENSG00000203288	ENSG00000174365	up	0.0137194	0.0382847	TNBC
ENSG00000203362	ENSG00000273142	up	0.0137194	0.0382847	TNBC
ENSG00000203362	ENSG00000235919	up	0.028494	0.0719727	TNBC
ENSG00000203362	ENSG00000245571	up	0.028494	0.0719727	TNBC
ENSG00000203441	ENSG00000246089	up	0.0137194	0.0382847	HER2+(HR-)
ENSG00000203441	ENSG00000238009	up	0.00656143	0.0201962	HER2+(HR-)
ENSG00000203441	ENSG00000224023	up	0.028494	0.0719727	HER2+(HR-)
ENSG00000203496	ENSG00000272489	up	0.00656143	0.0201962	HER2+(HR-)
ENSG00000203496	ENSG00000253704	up	0.0320118	0.079307	HER2+(HR-)
ENSG00000203496	ENSG00000260361	up	0.0137194	0.0382847	HER2+(HR-)
ENSG00000203497	ENSG00000270081	up	0.0137194	0.0382847	Luminal A
ENSG00000203497	ENSG00000225470	up	0.00032015	0.00142566	Luminal A
ENSG00000203497	ENSG00000163597	up	0.0137194	0.0382847	Luminal A
ENSG00000203499	ENSG00000253352	up	0.00656143	0.0201962	NA
ENSG00000203499	ENSG00000232388	up	1.38747e-05	8.63511e-05	NA
ENSG00000203499	ENSG00000245910	up	0.00147013	0.0054486	NA
ENSG00000203588	ENSG00000231728	down	0.0274807	0.0709788	TNBC
ENSG00000203588	ENSG00000234492	down	0.0051162	0.0163287	TNBC
ENSG00000203588	ENSG00000256596	down	0.0176771	0.0480212	TNBC
ENSG00000203635	ENSG00000270143	up	0.028494	0.0719727	HER2+(HR+)
ENSG00000203635	ENSG00000214293	up	0.00311668	0.0105378	HER2+(HR+)
ENSG00000203635	ENSG00000266930	up	0.00928602	0.0274328	HER2+(HR+)
ENSG00000203688	ENSG00000255503	up	0.028494	0.0719727	TNBC
ENSG00000203688	ENSG00000235314	up	0.028494	0.0719727	TNBC
ENSG00000203688	ENSG00000233937	up	0.028494	0.0719727	TNBC
ENSG00000203706	ENSG00000247240	down	2.4275e-06	1.81987e-05	NA
ENSG00000203706	ENSG00000179818	down	3.05159e-05	0.000175548	NA
ENSG00000203706	ENSG00000196295	down	0.000659301	0.00271826	NA
ENSG00000203709	ENSG00000253837	down	0.028494	0.0719727	NA
ENSG00000203709	ENSG00000231512	down	0.0137194	0.0382847	NA
ENSG00000203709	ENSG00000227155	down	0.0179356	0.0481877	NA
ENSG00000203739	ENSG00000258711	down	0.028494	0.0719727	NA
ENSG00000203739	ENSG00000267421	down	0.0380744	0.0921191	NA
ENSG00000203808	ENSG00000267586	down	7.91595e-05	0.000412465	NA
ENSG00000203808	ENSG00000232712	down	3.05159e-05	0.000175548	NA
ENSG00000203808	ENSG00000258535	down	0.00794164	0.0241005	NA
ENSG00000203849	ENSG00000255234	down	0.0137194	0.0382847	TNBC
ENSG00000203849	ENSG00000225057	down	0.0137194	0.0382847	TNBC
ENSG00000203849	ENSG00000203801	down	0.028494	0.0719727	TNBC
ENSG00000203865	ENSG00000231616	down	0.0320118	0.079307	HER2+(HR-)
ENSG00000203865	ENSG00000261423	down	0.0274807	0.0709788	HER2+(HR-)
ENSG00000203865	ENSG00000263874	down	0.0225319	0.0591711	HER2+(HR-)
ENSG00000203875	ENSG00000272888	down	1.21182e-06	9.63015e-06	NA
ENSG00000203875	ENSG00000247556	down	0.0156407	0.0430952	NA
ENSG00000203875	ENSG00000218510	down	0.00656143	0.0201962	NA
ENSG00000203999	ENSG00000263072	up	0.0137194	0.0382847	NA
ENSG00000203999	ENSG00000232442	up	0.0137194	0.0382847	NA
ENSG00000203999	ENSG00000244041	up	0.00656143	0.0201962	NA
ENSG00000204054	ENSG00000236850	up	0.00744455	0.0226713	NA
ENSG00000204054	ENSG00000261512	up	0.0341194	0.0835738	NA
ENSG00000204054	ENSG00000248223	up	0.0179356	0.0481877	NA
ENSG00000204055	ENSG00000157306	down	0.0137194	0.0382847	NA
ENSG00000204055	ENSG00000235958	down	0.000709747	0.00286054	NA
ENSG00000204055	ENSG00000229727	down	0.00656143	0.0201962	NA
ENSG00000204187	ENSG00000267586	down	4.43023e-06	3.12386e-05	NA
ENSG00000204187	ENSG00000232712	down	2.27525e-05	0.00013511	NA
ENSG00000204187	ENSG00000125804	down	4.54392e-05	0.000250794	NA
ENSG00000204241	ENSG00000267586	down	0.00311668	0.0105378	TNBC
ENSG00000204241	ENSG00000232712	down	0.00474086	0.0153953	TNBC
ENSG00000204241	ENSG00000229688	down	0.00238881	0.00842872	TNBC
ENSG00000204272	ENSG00000269987	up	0.028494	0.0719727	NA
ENSG00000204272	ENSG00000253352	up	0.00238881	0.00842872	NA
ENSG00000204272	ENSG00000232388	up	1.21182e-06	9.63015e-06	NA
ENSG00000204380	ENSG00000254837	up	0.028494	0.0719727	TNBC
ENSG00000204380	ENSG00000247271	up	0.028494	0.0719727	TNBC
ENSG00000204380	ENSG00000269990	up	0.0137194	0.0382847	TNBC
ENSG00000204581	ENSG00000260034	down	0.00656143	0.0201962	NA
ENSG00000204581	ENSG00000204929	down	0.028494	0.0719727	NA
ENSG00000204581	ENSG00000245598	down	0.0179356	0.0481877	NA
ENSG00000204588	ENSG00000204685	down	0.00228991	0.00814802	NA
ENSG00000204588	ENSG00000247240	down	0.00873798	0.0260658	NA
ENSG00000204588	ENSG00000179743	down	0.00118877	0.00456571	NA
ENSG00000204623	ENSG00000271270	down	0.0156407	0.0430952	Luminal A
ENSG00000204623	ENSG00000248559	down	0.0156407	0.0430952	Luminal A
ENSG00000204623	ENSG00000245213	down	0.0380744	0.0921191	Luminal A
ENSG00000204666	ENSG00000249328	down	0.0274807	0.0709788	TNBC
ENSG00000204666	ENSG00000249375	down	2.24383e-05	0.00013375	TNBC
ENSG00000204685	ENSG00000235954	down	0.00928602	0.0274328	NA
ENSG00000204685	ENSG00000236810	down	0.00474086	0.0153953	NA
ENSG00000204685	ENSG00000225975	down	0.0137194	0.0382847	NA
ENSG00000204706	ENSG00000232712	down	0.028494	0.0719727	NA
ENSG00000204706	ENSG00000125804	down	0.0274807	0.0709788	NA
ENSG00000204706	ENSG00000229688	down	0.00028413	0.00129078	NA
ENSG00000204758	ENSG00000223546	up	0.0179356	0.0481877	TNBC
ENSG00000204758	ENSG00000261589	up	0.00656143	0.0201962	TNBC
ENSG00000204758	ENSG00000228021	up	0.028494	0.0719727	TNBC
ENSG00000204802	ENSG00000224356	down	0.0179356	0.0481877	NA
ENSG00000204802	ENSG00000230021	down	0.0320118	0.079307	NA
ENSG00000204802	ENSG00000260619	down	0.0320118	0.079307	NA
ENSG00000204832	ENSG00000245060	up	0.0137194	0.0382847	NA
ENSG00000204832	ENSG00000233137	up	0.028494	0.0719727	NA
ENSG00000204832	ENSG00000214783	up	0.000584547	0.0024487	NA
ENSG00000204837	ENSG00000235954	down	0.00017743	0.00084486	NA
ENSG00000204837	ENSG00000234390	down	0.0095891	0.0281651	NA
ENSG00000204837	ENSG00000237491	down	0.0179356	0.0481877	NA
ENSG00000204860	ENSG00000273270	up	0.00656143	0.0201962	NA
ENSG00000204860	ENSG00000215190	up	0.0341194	0.0835738	NA
ENSG00000204860	ENSG00000203497	up	0.0137194	0.0382847	NA
ENSG00000204929	ENSG00000267586	down	2.27525e-05	0.00013511	TNBC
ENSG00000204934	ENSG00000273329	down	0.00311668	0.0105378	NA
ENSG00000204934	ENSG00000233723	down	0.0320118	0.079307	NA
ENSG00000204934	ENSG00000224216	down	9.45032e-05	0.000481191	NA
ENSG00000205041	ENSG00000260034	down	0.028494	0.0719727	HER2+(HR-)
ENSG00000205041	ENSG00000258891	down	0.00147013	0.0054486	HER2+(HR-)
ENSG00000205041	ENSG00000231329	down	0.0341194	0.0835738	HER2+(HR-)
ENSG00000205054	ENSG00000231346	up	0.0156407	0.0430952	HER2+(HR-)
ENSG00000205054	ENSG00000234222	up	9.50136e-06	6.20142e-05	HER2+(HR-)
ENSG00000205054	ENSG00000255458	up	0.00258981	0.0090659	HER2+(HR-)
ENSG00000205056	ENSG00000224699	up	0.00416432	0.0137441	NA
ENSG00000205056	ENSG00000248671	up	0.0320118	0.079307	NA
ENSG00000205056	ENSG00000269086	up	5.23983e-06	3.62033e-05	NA
ENSG00000205181	ENSG00000236432	down	0.0176771	0.0480212	TNBC
ENSG00000205181	ENSG00000242474	down	0.00139093	0.00524102	TNBC
ENSG00000205181	ENSG00000203739	down	0.00744455	0.0226713	TNBC
ENSG00000205488	ENSG00000180712	down	0.00928602	0.0274328	NA
ENSG00000205488	ENSG00000232116	down	0.0320118	0.079307	NA
ENSG00000205488	ENSG00000267150	down	0.00873798	0.0260658	NA
ENSG00000205559	ENSG00000272091	up	0.0137194	0.0382847	NA
ENSG00000205559	ENSG00000257742	up	0.00311668	0.0105378	NA
ENSG00000205559	ENSG00000261613	up	0.028494	0.0719727	NA
ENSG00000205663	ENSG00000172250	up	0.00656143	0.0201962	TNBC
ENSG00000205663	ENSG00000235398	up	0.0341194	0.0835738	TNBC
ENSG00000205663	ENSG00000225302	up	0.028494	0.0719727	TNBC
ENSG00000205837	ENSG00000234222	up	0.0130732	0.0372908	NA
ENSG00000205837	ENSG00000232274	up	0.000188636	0.000885654	NA
ENSG00000205837	ENSG00000185044	up	0.0156407	0.0430952	NA
ENSG00000205885	ENSG00000250903	down	0.0225319	0.0591711	NA
ENSG00000205885	ENSG00000247708	down	0.0176771	0.0480212	NA
ENSG00000205885	ENSG00000272630	down	0.0341194	0.0835738	NA
ENSG00000205890	ENSG00000233937	up	0.0137194	0.0382847	NA
ENSG00000205890	ENSG00000236753	up	0.0341194	0.0835738	NA
ENSG00000205890	ENSG00000261005	up	0.00928602	0.0274328	NA
ENSG00000205913	ENSG00000238009	up	0.0341194	0.0835738	Luminal A
ENSG00000205913	ENSG00000251136	up	0.000688543	0.00279153	Luminal A
ENSG00000205913	ENSG00000266053	up	3.07656e-05	0.000175548	Luminal A
ENSG00000205959	ENSG00000261839	down	0.028494	0.0719727	TNBC
ENSG00000205959	ENSG00000224356	down	0.0137194	0.0382847	TNBC
ENSG00000205959	ENSG00000260619	down	0.0137194	0.0382847	TNBC
ENSG00000206028	ENSG00000273270	up	0.0179356	0.0481877	Luminal B
ENSG00000206028	ENSG00000233527	up	0.00474086	0.0153953	Luminal B
ENSG00000206028	ENSG00000215190	up	0.0179356	0.0481877	Luminal B
ENSG00000206113	ENSG00000261254	up	0.028494	0.0719727	Luminal A
ENSG00000206113	ENSG00000262001	up	0.00147013	0.0054486	Luminal A
ENSG00000206113	ENSG00000237126	up	0.000688543	0.00279153	Luminal A
ENSG00000206195	ENSG00000225470	up	0.0137194	0.0382847	TNBC
ENSG00000206195	ENSG00000223891	up	0.028494	0.0719727	TNBC
ENSG00000206195	ENSG00000268006	up	0.028494	0.0719727	TNBC
ENSG00000206337	ENSG00000269987	up	0.028494	0.0719727	NA
ENSG00000206337	ENSG00000253352	up	0.0137194	0.0382847	NA
ENSG00000206337	ENSG00000232388	up	0.0274807	0.0709788	NA
ENSG00000206417	ENSG00000250903	down	8.69873e-05	0.000447728	HER2+(HR-)
ENSG00000206417	ENSG00000233723	down	2.4275e-06	1.81987e-05	HER2+(HR-)
ENSG00000206417	ENSG00000247708	down	0.000136556	0.00067377	HER2+(HR-)
ENSG00000206567	ENSG00000267586	down	0.0320118	0.079307	TNBC
ENSG00000206567	ENSG00000232712	down	0.0178943	0.0481877	TNBC
ENSG00000206567	ENSG00000229688	down	0.0320118	0.079307	TNBC
ENSG00000206573	ENSG00000235954	down	0.000371235	0.00160885	Luminal A
ENSG00000206573	ENSG00000234390	down	0.0179356	0.0481877	Luminal A
ENSG00000206573	ENSG00000226200	down	0.00311668	0.0105378	Luminal A
ENSG00000211683	ENSG00000224281	down	1.09213e-05	6.99687e-05	Luminal B
ENSG00000211683	ENSG00000273329	down	0.0341194	0.0835738	Luminal B
ENSG00000211683	ENSG00000231113	down	1.51458e-09	2.27409e-08	Luminal B
ENSG00000212694	ENSG00000179818	down	0.0225319	0.0591711	NA
ENSG00000212694	ENSG00000196295	down	0.00147013	0.0054486	NA
ENSG00000212694	ENSG00000206573	down	1.09378e-05	6.99687e-05	NA
ENSG00000212766	ENSG00000214770	down	0.0137194	0.0382847	NA
ENSG00000212766	ENSG00000180712	down	0.00311668	0.0105378	NA
ENSG00000212766	ENSG00000224843	down	0.0380744	0.0921191	NA
ENSG00000212978	ENSG00000214783	up	0.00311668	0.0105378	HER2+(HR+)
ENSG00000212978	ENSG00000236850	up	0.00656143	0.0201962	HER2+(HR+)
ENSG00000212978	ENSG00000225470	up	0.00028413	0.00129078	HER2+(HR+)
ENSG00000213279	ENSG00000267586	down	0.000136556	0.00067377	NA
ENSG00000213279	ENSG00000232712	down	0.00258981	0.0090659	NA
ENSG00000213279	ENSG00000229688	down	0.000178344	0.000846656	NA
ENSG00000213468	ENSG00000225484	up	0.028494	0.0719727	NA
ENSG00000213468	ENSG00000174365	up	0.028494	0.0719727	NA
ENSG00000213468	ENSG00000253716	up	0.028494	0.0719727	NA
ENSG00000213742	ENSG00000244041	up	0.00656143	0.0201962	NA
ENSG00000213742	ENSG00000273270	up	0.00311668	0.0105378	NA
ENSG00000213742	ENSG00000273131	up	0.028494	0.0719727	NA
ENSG00000213793	ENSG00000268006	up	0.028494	0.0719727	HER2+(HR+)
ENSG00000213793	ENSG00000204054	up	0.028494	0.0719727	HER2+(HR+)
ENSG00000213793	ENSG00000269990	up	0.00147013	0.0054486	HER2+(HR+)
ENSG00000213904	ENSG00000204685	down	0.00238881	0.00842872	NA
ENSG00000213904	ENSG00000247240	down	0.0225319	0.0591711	NA
ENSG00000213904	ENSG00000228463	down	9.50136e-06	6.20142e-05	NA
ENSG00000213963	ENSG00000182366	down	0.028494	0.0719727	NA
ENSG00000213963	ENSG00000261839	down	0.0137194	0.0382847	NA
ENSG00000213963	ENSG00000246250	down	0.00656143	0.0201962	NA
ENSG00000213971	ENSG00000247950	down	0.0156407	0.0430952	HER2+(HR-)
ENSG00000213971	ENSG00000236432	down	0.00474086	0.0153953	HER2+(HR-)
ENSG00000213971	ENSG00000248559	down	0.0225319	0.0591711	HER2+(HR-)
ENSG00000213994	ENSG00000267586	down	0.000660669	0.00271905	NA
ENSG00000213994	ENSG00000232712	down	0.000136556	0.00067377	NA
ENSG00000213994	ENSG00000258535	down	0.000357235	0.00156016	NA
ENSG00000214049	ENSG00000273344	up	0.028494	0.0719727	NA
ENSG00000214049	ENSG00000253716	up	0.028494	0.0719727	NA
ENSG00000214049	ENSG00000232442	up	0.028494	0.0719727	NA
ENSG00000214145	ENSG00000223546	up	0.00311668	0.0105378	NA
ENSG00000214145	ENSG00000261589	up	0.0137194	0.0382847	NA
ENSG00000214145	ENSG00000228021	up	0.0137194	0.0382847	NA
ENSG00000214146	ENSG00000236423	up	0.00017743	0.00084486	TNBC
ENSG00000214146	ENSG00000234222	up	0.00017743	0.00084486	TNBC
ENSG00000214146	ENSG00000197210	up	0.00258981	0.0090659	TNBC
ENSG00000214293	ENSG00000225470	up	0.00474086	0.0153953	Luminal A
ENSG00000214293	ENSG00000163597	up	0.00928602	0.0274328	Luminal A
ENSG00000214293	ENSG00000268205	up	0.0341194	0.0835738	Luminal A
ENSG00000214401	ENSG00000224281	down	0.00656143	0.0201962	HER2+(HR-)
ENSG00000214401	ENSG00000236540	down	0.00656143	0.0201962	HER2+(HR-)
ENSG00000214401	ENSG00000228395	down	0.0051162	0.0163287	HER2+(HR-)
ENSG00000214407	ENSG00000253738	up	0.0137194	0.0382847	NA
ENSG00000214407	ENSG00000254837	up	0.0137194	0.0382847	NA
ENSG00000214407	ENSG00000269990	up	0.028494	0.0719727	NA
ENSG00000214432	ENSG00000255458	up	0.00744455	0.0226713	NA
ENSG00000214432	ENSG00000253704	up	0.0137194	0.0382847	NA
ENSG00000214432	ENSG00000224950	up	0.000357235	0.00156016	NA
ENSG00000214546	ENSG00000267586	down	0.00026246	0.00120895	NA
ENSG00000214546	ENSG00000232712	down	0.000136556	0.00067377	NA
ENSG00000214546	ENSG00000258535	down	0.00026246	0.00120895	NA
ENSG00000214548	ENSG00000234390	down	7.33958e-13	2.20685e-11	TNBC
ENSG00000214548	ENSG00000237491	down	9.86047e-11	1.88381e-09	TNBC
ENSG00000214548	ENSG00000230590	down	1.41456e-09	2.14619e-08	TNBC
ENSG00000214650	ENSG00000260034	down	0.000371235	0.00160885	Luminal A
ENSG00000214650	ENSG00000258891	down	0.000345524	0.00152053	Luminal A
ENSG00000214650	ENSG00000240499	down	0.000371235	0.00160885	Luminal A
ENSG00000214719	ENSG00000179818	down	0.000584547	0.0024487	HER2+(HR-)
ENSG00000214719	ENSG00000206573	down	4.17052e-07	3.7196e-06	HER2+(HR-)
ENSG00000214719	ENSG00000267419	down	0.0341194	0.0835738	HER2+(HR-)
ENSG00000214725	ENSG00000273270	up	0.00311668	0.0105378	NA
ENSG00000214725	ENSG00000273131	up	0.00656143	0.0201962	NA
ENSG00000214725	ENSG00000233527	up	0.028494	0.0719727	NA
ENSG00000214733	ENSG00000261824	up	0.028494	0.0719727	NA
ENSG00000214733	ENSG00000236088	up	0.00656143	0.0201962	NA
ENSG00000214733	ENSG00000267575	up	0.0341194	0.0835738	NA
ENSG00000214783	ENSG00000182165	up	0.0179356	0.0481877	TNBC
ENSG00000214783	ENSG00000261512	up	0.0179356	0.0481877	TNBC
ENSG00000214837	ENSG00000273117	up	0.028494	0.0719727	HER2+(HR-)
ENSG00000214837	ENSG00000260317	up	0.0137194	0.0382847	HER2+(HR-)
ENSG00000214837	ENSG00000256360	up	0.0176771	0.0480212	HER2+(HR-)
ENSG00000214851	ENSG00000267586	down	0.000584547	0.0024487	NA
ENSG00000214851	ENSG00000232712	down	0.0176771	0.0480212	NA
ENSG00000214851	ENSG00000125804	down	8.69873e-05	0.000447728	NA
ENSG00000214870	ENSG00000226688	down	0.000147762	0.000715537	NA
ENSG00000214870	ENSG00000224429	down	0.0176771	0.0480212	NA
ENSG00000214870	ENSG00000259158	down	0.0137194	0.0382847	NA
ENSG00000214894	ENSG00000236753	up	0.028494	0.0719727	HER2+(HR-)
ENSG00000214894	ENSG00000261005	up	0.0137194	0.0382847	HER2+(HR-)
ENSG00000214894	ENSG00000224023	up	0.028494	0.0719727	HER2+(HR-)
ENSG00000214922	ENSG00000250903	down	9.50136e-06	6.20142e-05	NA
ENSG00000214922	ENSG00000273329	down	3.51027e-08	3.96656e-07	NA
ENSG00000214922	ENSG00000233723	down	8.11122e-08	8.46502e-07	NA
ENSG00000214955	ENSG00000261005	up	0.028494	0.0719727	Luminal B
ENSG00000214955	ENSG00000224424	up	0.0095891	0.0281651	Luminal B
ENSG00000214955	ENSG00000267219	up	0.0341194	0.0835738	Luminal B
ENSG00000214970	ENSG00000240499	down	0.0380744	0.0921191	TNBC
ENSG00000214970	ENSG00000260034	down	0.00744455	0.0226713	TNBC
ENSG00000215039	ENSG00000249673	down	0.00258981	0.0090659	HER2+(HR-)
ENSG00000215039	ENSG00000245556	down	0.0179356	0.0481877	HER2+(HR-)
ENSG00000215039	ENSG00000230896	down	0.0320118	0.079307	HER2+(HR-)
ENSG00000215068	ENSG00000235477	up	0.0137194	0.0382847	NA
ENSG00000215068	ENSG00000272091	up	0.00656143	0.0201962	NA
ENSG00000215068	ENSG00000255135	up	0.00656143	0.0201962	NA
ENSG00000215190	ENSG00000204054	up	0.0137194	0.0382847	TNBC
ENSG00000215190	ENSG00000260349	up	0.028494	0.0719727	TNBC
ENSG00000215190	ENSG00000269990	up	0.00238881	0.00842872	TNBC
ENSG00000215241	ENSG00000245213	down	0.0156407	0.0430952	HER2+(HR+)
ENSG00000215241	ENSG00000261141	down	0.00744455	0.0226713	HER2+(HR+)
ENSG00000215241	ENSG00000249846	down	0.00416432	0.0137441	HER2+(HR+)
ENSG00000215244	ENSG00000229688	down	0.028494	0.0719727	HER2+(HR-)
ENSG00000215244	ENSG00000258891	down	0.00311668	0.0105378	HER2+(HR-)
ENSG00000215244	ENSG00000240499	down	0.0137194	0.0382847	HER2+(HR-)
ENSG00000215246	ENSG00000267161	up	0.028494	0.0719727	HER2+(HR+)
ENSG00000215246	ENSG00000264608	up	0.028494	0.0719727	HER2+(HR+)
ENSG00000215246	ENSG00000232485	up	0.0380744	0.0921191	HER2+(HR+)
ENSG00000215256	ENSG00000234741	up	0.00147013	0.0054486	NA
ENSG00000215256	ENSG00000254635	up	0.000178344	0.000846656	NA
ENSG00000215256	ENSG00000260260	up	2.75415e-06	2.02196e-05	NA
ENSG00000215374	ENSG00000261839	down	0.028494	0.0719727	TNBC
ENSG00000215374	ENSG00000235958	down	0.00474086	0.0153953	TNBC
ENSG00000215374	ENSG00000237461	down	0.028494	0.0719727	TNBC
ENSG00000215386	ENSG00000235954	down	3.23277e-25	1.40989e-22	NA
ENSG00000215386	ENSG00000234390	down	2.18118e-28	1.87401e-25	NA
ENSG00000215386	ENSG00000237491	down	4.2484e-24	1.39387e-21	NA
ENSG00000215394	ENSG00000157306	down	0.0341194	0.0835738	Luminal A
ENSG00000215394	ENSG00000249593	down	0.00258981	0.0090659	Luminal A
ENSG00000215394	ENSG00000258891	down	0.0176771	0.0480212	Luminal A
ENSG00000215417	ENSG00000240499	down	0.0137194	0.0382847	NA
ENSG00000215417	ENSG00000204929	down	0.00118877	0.00456571	NA
ENSG00000215417	ENSG00000253608	down	0.00928602	0.0274328	NA
ENSG00000215424	ENSG00000237126	up	0.0137194	0.0382847	TNBC
ENSG00000215424	ENSG00000248671	up	0.00268747	0.00933844	TNBC
ENSG00000215424	ENSG00000272902	up	0.0341194	0.0835738	TNBC
ENSG00000215447	ENSG00000225470	up	0.028494	0.0719727	TNBC
ENSG00000215447	ENSG00000268006	up	0.028494	0.0719727	TNBC
ENSG00000215447	ENSG00000254837	up	0.0341194	0.0835738	TNBC
ENSG00000215458	ENSG00000257742	up	0.0137194	0.0382847	TNBC
ENSG00000215458	ENSG00000266930	up	0.0137194	0.0382847	TNBC
ENSG00000215458	ENSG00000253716	up	0.028494	0.0719727	TNBC
ENSG00000215483	ENSG00000267586	down	2.04861e-08	2.41252e-07	NA
ENSG00000215769	ENSG00000231074	down	0.0137194	0.0382847	NA
ENSG00000215769	ENSG00000214719	down	0.00474086	0.0153953	NA
ENSG00000215769	ENSG00000271147	down	0.0341194	0.0835738	NA
ENSG00000215808	ENSG00000240731	up	0.0320118	0.079307	TNBC
ENSG00000215808	ENSG00000260766	up	0.0156407	0.0430952	TNBC
ENSG00000215808	ENSG00000270084	up	0.00268747	0.00933844	TNBC
ENSG00000215841	ENSG00000237188	up	0.0179356	0.0481877	NA
ENSG00000215841	ENSG00000261005	up	0.028494	0.0719727	NA
ENSG00000215841	ENSG00000238009	up	0.0320118	0.079307	NA
ENSG00000215866	ENSG00000238009	up	0.028494	0.0719727	TNBC
ENSG00000215866	ENSG00000267858	up	0.0179356	0.0481877	TNBC
ENSG00000215866	ENSG00000248932	up	0.0137194	0.0382847	TNBC
ENSG00000215869	ENSG00000260176	up	0.028494	0.0719727	NA
ENSG00000215869	ENSG00000256576	up	0.028494	0.0719727	NA
ENSG00000215869	ENSG00000236943	up	0.000136556	0.00067377	NA
ENSG00000215908	ENSG00000247240	down	0.000659301	0.00271826	HER2+(HR-)
ENSG00000215908	ENSG00000179818	down	0.00928602	0.0274328	HER2+(HR-)
ENSG00000215908	ENSG00000230844	down	4.66897e-05	0.000256717	HER2+(HR-)
ENSG00000217576	ENSG00000235954	down	2.97186e-06	2.15191e-05	TNBC
ENSG00000217576	ENSG00000234390	down	0.000147762	0.000715537	TNBC
ENSG00000217576	ENSG00000237491	down	0.028494	0.0719727	TNBC
ENSG00000218510	ENSG00000273432	down	0.00147013	0.0054486	NA
ENSG00000218510	ENSG00000215039	down	3.07656e-05	0.000175548	NA
ENSG00000218510	ENSG00000235437	down	6.2071e-06	4.19406e-05	NA
ENSG00000219665	ENSG00000236432	down	0.00123858	0.00472576	NA
ENSG00000219665	ENSG00000226688	down	0.0179356	0.0481877	NA
ENSG00000219665	ENSG00000224429	down	0.0341194	0.0835738	NA
ENSG00000220161	ENSG00000270041	up	0.028494	0.0719727	NA
ENSG00000220161	ENSG00000246089	up	0.0341194	0.0835738	NA
ENSG00000220161	ENSG00000261005	up	0.028494	0.0719727	NA
ENSG00000221817	ENSG00000250903	down	0.028494	0.0719727	NA
ENSG00000221817	ENSG00000273329	down	0.00656143	0.0201962	NA
ENSG00000221817	ENSG00000234028	down	8.74979e-09	1.11715e-07	NA
ENSG00000222041	ENSG00000254635	up	0.00032015	0.00142566	NA
ENSG00000222041	ENSG00000234608	up	9.79734e-08	1.00047e-06	NA
ENSG00000222041	ENSG00000270170	up	6.76844e-05	0.000355445	NA
ENSG00000222043	ENSG00000268613	up	0.0341194	0.0835738	NA
ENSG00000222043	ENSG00000273145	up	0.00928602	0.0274328	NA
ENSG00000222043	ENSG00000261005	up	0.00258981	0.0090659	NA
ENSG00000223356	ENSG00000236753	up	0.028494	0.0719727	NA
ENSG00000223356	ENSG00000224023	up	0.0137194	0.0382847	NA
ENSG00000223356	ENSG00000251136	up	0.0137194	0.0382847	NA
ENSG00000223374	ENSG00000236432	down	0.0274807	0.0709788	NA
ENSG00000223374	ENSG00000237877	down	0.0341194	0.0835738	NA
ENSG00000223374	ENSG00000261079	down	0.0137194	0.0382847	NA
ENSG00000223380	ENSG00000233937	up	0.028494	0.0719727	NA
ENSG00000223380	ENSG00000179406	up	0.0341194	0.0835738	NA
ENSG00000223380	ENSG00000236753	up	0.000147762	0.000715537	NA
ENSG00000223382	ENSG00000267586	down	0.00656143	0.0201962	Luminal B
ENSG00000223382	ENSG00000232712	down	0.0137194	0.0382847	Luminal B
ENSG00000223382	ENSG00000125804	down	0.0137194	0.0382847	Luminal B
ENSG00000223387	ENSG00000248671	up	0.00311668	0.0105378	NA
ENSG00000223387	ENSG00000258704	up	0.028494	0.0719727	NA
ENSG00000223387	ENSG00000272489	up	0.028494	0.0719727	NA
ENSG00000223393	ENSG00000179406	up	0.028494	0.0719727	NA
ENSG00000223393	ENSG00000236088	up	0.000688543	0.00279153	NA
ENSG00000223393	ENSG00000236753	up	0.0179356	0.0481877	NA
ENSG00000223396	ENSG00000273344	up	0.028494	0.0719727	NA
ENSG00000223396	ENSG00000270084	up	0.0179356	0.0481877	NA
ENSG00000223396	ENSG00000261288	up	0.00311668	0.0105378	NA
ENSG00000223401	ENSG00000235958	down	0.0179356	0.0481877	NA
ENSG00000223401	ENSG00000234492	down	0.0341194	0.0835738	NA
ENSG00000223401	ENSG00000248677	down	0.0137194	0.0382847	NA
ENSG00000223403	ENSG00000267586	down	1.33807e-06	1.04801e-05	TNBC
ENSG00000223403	ENSG00000232712	down	3.05159e-05	0.000175548	TNBC
ENSG00000223403	ENSG00000258535	down	0.00474086	0.0153953	TNBC
ENSG00000223414	ENSG00000265479	up	0.028494	0.0719727	HER2+(HR-)
ENSG00000223414	ENSG00000237188	up	0.0137194	0.0382847	HER2+(HR-)
ENSG00000223414	ENSG00000261005	up	0.0137194	0.0382847	HER2+(HR-)
ENSG00000223442	ENSG00000229688	down	0.00268747	0.00933844	NA
ENSG00000223461	ENSG00000223546	up	0.028494	0.0719727	TNBC
ENSG00000223461	ENSG00000260526	up	0.028494	0.0719727	TNBC
ENSG00000223461	ENSG00000259994	up	0.028494	0.0719727	TNBC
ENSG00000223473	ENSG00000228060	down	0.0341194	0.0835738	TNBC
ENSG00000223473	ENSG00000234817	down	0.028494	0.0719727	TNBC
ENSG00000223477	ENSG00000267586	down	0.000147762	0.000715537	HER2+(HR+)
ENSG00000223477	ENSG00000232712	down	0.000147762	0.000715537	HER2+(HR+)
ENSG00000223477	ENSG00000258535	down	0.000688543	0.00279153	HER2+(HR+)
ENSG00000223478	ENSG00000214783	up	0.000688543	0.00279153	Luminal A
ENSG00000223478	ENSG00000236850	up	0.00147013	0.0054486	Luminal A
ENSG00000223478	ENSG00000261512	up	0.028494	0.0719727	Luminal A
ENSG00000223482	ENSG00000234390	down	0.0137194	0.0382847	Luminal A
ENSG00000223482	ENSG00000237491	down	0.0341194	0.0835738	Luminal A
ENSG00000223482	ENSG00000231113	down	0.028494	0.0719727	Luminal A
ENSG00000223485	ENSG00000273131	up	0.028494	0.0719727	TNBC
ENSG00000223485	ENSG00000235919	up	0.028494	0.0719727	TNBC
ENSG00000223485	ENSG00000233937	up	0.000147762	0.000715537	TNBC
ENSG00000223511	ENSG00000223546	up	0.0320118	0.079307	NA
ENSG00000223511	ENSG00000260793	up	0.028494	0.0719727	NA
ENSG00000223511	ENSG00000272525	up	0.00311668	0.0105378	NA
ENSG00000223522	ENSG00000229727	down	0.0380744	0.0921191	NA
ENSG00000223522	ENSG00000260034	down	0.0137194	0.0382847	NA
ENSG00000223546	ENSG00000179406	up	0.00032015	0.00142566	HER2+(HR-)
ENSG00000223546	ENSG00000261824	up	0.0137194	0.0382847	HER2+(HR-)
ENSG00000223546	ENSG00000236088	up	0.00474086	0.0153953	HER2+(HR-)
ENSG00000223552	ENSG00000232098	up	0.028494	0.0719727	NA
ENSG00000223552	ENSG00000246560	up	0.0137194	0.0382847	NA
ENSG00000223552	ENSG00000236088	up	0.0176771	0.0480212	NA
ENSG00000223571	ENSG00000247081	up	0.000709747	0.00286054	NA
ENSG00000223571	ENSG00000225806	up	0.00123858	0.00472576	NA
ENSG00000223571	ENSG00000270210	up	0.028494	0.0719727	NA
ENSG00000223573	ENSG00000254635	up	0.0137194	0.0382847	NA
ENSG00000223573	ENSG00000234741	up	0.028494	0.0719727	NA
ENSG00000223573	ENSG00000234608	up	0.000147762	0.000715537	NA
ENSG00000223652	ENSG00000255135	up	0.0137194	0.0382847	NA
ENSG00000223652	ENSG00000223768	up	0.028494	0.0719727	NA
ENSG00000223652	ENSG00000253716	up	0.00656143	0.0201962	NA
ENSG00000223685	ENSG00000260034	down	0.00118877	0.00456571	HER2+(HR+)
ENSG00000223685	ENSG00000258891	down	0.0320118	0.079307	HER2+(HR+)
ENSG00000223685	ENSG00000249593	down	0.000147762	0.000715537	HER2+(HR+)
ENSG00000223695	ENSG00000228021	up	0.028494	0.0719727	TNBC
ENSG00000223695	ENSG00000177640	up	0.0176771	0.0480212	TNBC
ENSG00000223695	ENSG00000267053	up	0.0176771	0.0480212	TNBC
ENSG00000223704	ENSG00000267586	down	0.00311668	0.0105378	TNBC
ENSG00000223704	ENSG00000232712	down	0.0137194	0.0382847	TNBC
ENSG00000223704	ENSG00000258535	down	0.028494	0.0719727	TNBC
ENSG00000223711	ENSG00000240499	down	0.0179356	0.0481877	NA
ENSG00000223714	ENSG00000237126	up	0.028494	0.0719727	TNBC
ENSG00000223714	ENSG00000177640	up	0.00656143	0.0201962	TNBC
ENSG00000223714	ENSG00000258704	up	0.000371235	0.00160885	TNBC
ENSG00000223725	ENSG00000260034	down	0.0137194	0.0382847	NA
ENSG00000223725	ENSG00000240499	down	0.028494	0.0719727	NA
ENSG00000223725	ENSG00000245598	down	0.0341194	0.0835738	NA
ENSG00000223745	ENSG00000235954	down	2.2944e-07	2.14611e-06	TNBC
ENSG00000223745	ENSG00000234390	down	0.00017743	0.00084486	TNBC
ENSG00000223745	ENSG00000237491	down	0.00474086	0.0153953	TNBC
ENSG00000223749	ENSG00000248049	up	0.0137194	0.0382847	TNBC
ENSG00000223749	ENSG00000244041	up	0.0320118	0.079307	TNBC
ENSG00000223749	ENSG00000273270	up	0.0176771	0.0480212	TNBC
ENSG00000223759	ENSG00000245598	down	0.028494	0.0719727	NA
ENSG00000223759	ENSG00000261839	down	0.00656143	0.0201962	NA
ENSG00000223759	ENSG00000249593	down	0.028494	0.0719727	NA
ENSG00000223764	ENSG00000225470	up	0.028494	0.0719727	NA
ENSG00000223764	ENSG00000268205	up	0.028494	0.0719727	NA
ENSG00000223764	ENSG00000267080	up	0.028494	0.0719727	NA
ENSG00000223768	ENSG00000225470	up	0.000688543	0.00279153	TNBC
ENSG00000223768	ENSG00000163597	up	0.028494	0.0719727	TNBC
ENSG00000223768	ENSG00000268205	up	0.028494	0.0719727	TNBC
ENSG00000223779	ENSG00000246067	up	0.0137194	0.0382847	NA
ENSG00000223779	ENSG00000244041	up	0.028494	0.0719727	NA
ENSG00000223779	ENSG00000273270	up	0.0137194	0.0382847	NA
ENSG00000223797	ENSG00000234390	down	0.00028413	0.00129078	TNBC
ENSG00000223797	ENSG00000231365	down	0.000345524	0.00152053	TNBC
ENSG00000223797	ENSG00000204623	down	0.0051162	0.0163287	TNBC
ENSG00000223799	ENSG00000226330	down	0.00928602	0.0274328	NA
ENSG00000223799	ENSG00000261141	down	0.0320118	0.079307	NA
ENSG00000223804	ENSG00000179818	down	2.40542e-07	2.23732e-06	NA
ENSG00000223804	ENSG00000235954	down	4.17052e-07	3.7196e-06	NA
ENSG00000223804	ENSG00000234390	down	2.28605e-07	2.14611e-06	NA
ENSG00000223813	ENSG00000253738	up	0.028494	0.0719727	NA
ENSG00000223813	ENSG00000268006	up	0.0137194	0.0382847	NA
ENSG00000223813	ENSG00000254837	up	0.00656143	0.0201962	NA
ENSG00000223821	ENSG00000273329	down	0.00479685	0.0154587	NA
ENSG00000223821	ENSG00000233723	down	0.00137613	0.00520946	NA
ENSG00000223821	ENSG00000224216	down	1.09378e-05	6.99687e-05	NA
ENSG00000223839	ENSG00000267586	down	0.028494	0.0719727	HER2+(HR-)
ENSG00000223839	ENSG00000125804	down	0.028494	0.0719727	HER2+(HR-)
ENSG00000223839	ENSG00000229688	down	0.000688543	0.00279153	HER2+(HR-)
ENSG00000223842	ENSG00000224950	up	0.00137613	0.00520946	NA
ENSG00000223842	ENSG00000267605	up	0.0095891	0.0281651	NA
ENSG00000223842	ENSG00000225806	up	0.00311668	0.0105378	NA
ENSG00000223855	ENSG00000229688	down	0.00258981	0.0090659	HER2+(HR-)
ENSG00000223855	ENSG00000240499	down	0.00123858	0.00472576	HER2+(HR-)
ENSG00000223855	ENSG00000267586	down	0.0156407	0.0430952	HER2+(HR-)
ENSG00000223891	ENSG00000182165	up	0.0137194	0.0382847	NA
ENSG00000223891	ENSG00000234608	up	0.00311668	0.0105378	NA
ENSG00000223923	ENSG00000267586	down	0.000147762	0.000715537	HER2+(HR-)
ENSG00000223923	ENSG00000232712	down	0.00118877	0.00456571	HER2+(HR-)
ENSG00000223923	ENSG00000258535	down	0.000125314	0.000626239	HER2+(HR-)
ENSG00000223935	ENSG00000267586	down	0.0341194	0.0835738	NA
ENSG00000223935	ENSG00000258535	down	0.0330795	0.0818605	NA
ENSG00000223935	ENSG00000260034	down	0.000720085	0.00289204	NA
ENSG00000223949	ENSG00000231346	up	0.00744455	0.0226713	NA
ENSG00000223949	ENSG00000224950	up	0.00744455	0.0226713	NA
ENSG00000223949	ENSG00000231652	up	0.00479685	0.0154587	NA
ENSG00000223960	ENSG00000267010	down	1.09213e-05	6.99687e-05	TNBC
ENSG00000223960	ENSG00000259456	down	0.00228991	0.00814802	TNBC
ENSG00000223960	ENSG00000234390	down	0.0341194	0.0835738	TNBC
ENSG00000223969	ENSG00000244041	up	0.028494	0.0719727	NA
ENSG00000223969	ENSG00000273270	up	0.0179356	0.0481877	NA
ENSG00000223969	ENSG00000271975	up	0.028494	0.0719727	NA
ENSG00000224020	ENSG00000245598	down	0.028494	0.0719727	HER2+(HR-)
ENSG00000224020	ENSG00000233056	down	0.00928602	0.0274328	HER2+(HR-)
ENSG00000224020	ENSG00000232300	down	0.0095891	0.0281651	HER2+(HR-)
ENSG00000224023	ENSG00000226328	up	0.00928602	0.0274328	Luminal A
ENSG00000224023	ENSG00000246067	up	0.00032015	0.00142566	Luminal A
ENSG00000224023	ENSG00000232442	up	0.00238881	0.00842872	Luminal A
ENSG00000224032	ENSG00000225973	down	8.11122e-08	8.46502e-07	NA
ENSG00000224032	ENSG00000273432	down	0.0341194	0.0835738	NA
ENSG00000224032	ENSG00000215039	down	0.00032015	0.00142566	NA
ENSG00000224043	ENSG00000242474	down	0.0156407	0.0430952	NA
ENSG00000224043	ENSG00000231616	down	0.0274807	0.0709788	NA
ENSG00000224043	ENSG00000250365	down	0.0320118	0.079307	NA
ENSG00000224046	ENSG00000230561	down	0.0137194	0.0382847	HER2+(HR+)
ENSG00000224046	ENSG00000203739	down	0.0137194	0.0382847	HER2+(HR+)
ENSG00000224046	ENSG00000236255	down	0.0051162	0.0163287	HER2+(HR+)
ENSG00000224063	ENSG00000266053	up	0.028494	0.0719727	HER2+(HR-)
ENSG00000224063	ENSG00000228021	up	0.0137194	0.0382847	HER2+(HR-)
ENSG00000224063	ENSG00000259994	up	0.0137194	0.0382847	HER2+(HR-)
ENSG00000224078	ENSG00000237491	down	8.77842e-14	3.16845e-12	TNBC
ENSG00000224078	ENSG00000230590	down	3.83068e-11	7.93581e-10	TNBC
ENSG00000224078	ENSG00000259959	down	1.63268e-17	1.29008e-15	TNBC
ENSG00000224081	ENSG00000261141	down	0.000720085	0.00289204	NA
ENSG00000224081	ENSG00000261126	down	0.028494	0.0719727	NA
ENSG00000224081	ENSG00000273335	down	0.028494	0.0719727	NA
ENSG00000224086	ENSG00000226688	down	0.0156407	0.0430952	TNBC
ENSG00000224086	ENSG00000224429	down	0.00873798	0.0260658	TNBC
ENSG00000224086	ENSG00000267476	down	0.00118877	0.00456571	TNBC
ENSG00000224093	ENSG00000261824	up	0.028494	0.0719727	NA
ENSG00000224093	ENSG00000267575	up	0.028494	0.0719727	NA
ENSG00000224093	ENSG00000260793	up	0.028494	0.0719727	NA
ENSG00000224116	ENSG00000269086	up	0.000709747	0.00286054	TNBC
ENSG00000224116	ENSG00000260698	up	0.00744455	0.0226713	TNBC
ENSG00000224116	ENSG00000256278	up	0.0130732	0.0372908	TNBC
ENSG00000224137	ENSG00000248049	up	0.0341194	0.0835738	NA
ENSG00000224137	ENSG00000263072	up	0.0320118	0.079307	NA
ENSG00000224137	ENSG00000272645	up	0.0274807	0.0709788	NA
ENSG00000224138	ENSG00000225975	down	0.00928602	0.0274328	TNBC
ENSG00000224138	ENSG00000231113	down	0.0341194	0.0835738	TNBC
ENSG00000224138	ENSG00000273486	down	0.00123858	0.00472576	TNBC
ENSG00000224165	ENSG00000227155	down	0.00928602	0.0274328	TNBC
ENSG00000224165	ENSG00000223522	down	0.0137194	0.0382847	TNBC
ENSG00000224165	ENSG00000231731	down	8.69873e-05	0.000447728	TNBC
ENSG00000224167	ENSG00000261613	up	0.028494	0.0719727	NA
ENSG00000224167	ENSG00000267565	up	0.028494	0.0719727	NA
ENSG00000224167	ENSG00000235919	up	0.0137194	0.0382847	NA
ENSG00000224174	ENSG00000230561	down	0.0051162	0.0163287	NA
ENSG00000224174	ENSG00000203739	down	0.00118877	0.00456571	NA
ENSG00000224174	ENSG00000257433	down	0.000720085	0.00289204	NA
ENSG00000224189	ENSG00000225470	up	0.00147013	0.0054486	HER2+(HR+)
ENSG00000224189	ENSG00000253738	up	0.000688543	0.00279153	HER2+(HR+)
ENSG00000224189	ENSG00000223891	up	0.00032015	0.00142566	HER2+(HR+)
ENSG00000224216	ENSG00000236432	down	0.00873798	0.0260658	NA
ENSG00000224216	ENSG00000272630	down	0.0274807	0.0709788	NA
ENSG00000224216	ENSG00000231010	down	0.028494	0.0719727	NA
ENSG00000224238	ENSG00000267586	down	0.0137194	0.0382847	TNBC
ENSG00000224238	ENSG00000232712	down	0.0137194	0.0382847	TNBC
ENSG00000224238	ENSG00000125804	down	0.00032015	0.00142566	TNBC
ENSG00000224251	ENSG00000267586	down	0.000136556	0.00067377	Luminal A
ENSG00000224251	ENSG00000232712	down	1.37296e-05	8.63511e-05	Luminal A
ENSG00000224251	ENSG00000258535	down	0.000709747	0.00286054	Luminal A
ENSG00000224259	ENSG00000232712	down	0.028494	0.0719727	Luminal A
ENSG00000224259	ENSG00000233862	down	0.00656143	0.0201962	Luminal A
ENSG00000224259	ENSG00000182366	down	0.00311668	0.0105378	Luminal A
ENSG00000224281	ENSG00000249898	down	0.028494	0.0719727	TNBC
ENSG00000224281	ENSG00000203739	down	0.0137194	0.0382847	TNBC
ENSG00000224281	ENSG00000245975	down	0.0380744	0.0921191	TNBC
ENSG00000224292	ENSG00000249593	down	0.0225319	0.0591711	NA
ENSG00000224307	ENSG00000269973	down	2.63793e-18	2.48354e-16	NA
ENSG00000224307	ENSG00000235954	down	3.42237e-15	1.68314e-13	NA
ENSG00000224307	ENSG00000234390	down	4.84382e-17	3.5115e-15	NA
ENSG00000224358	ENSG00000229227	up	0.028494	0.0719727	NA
ENSG00000224358	ENSG00000267858	up	0.0137194	0.0382847	NA
ENSG00000224358	ENSG00000266053	up	0.00656143	0.0201962	NA
ENSG00000224376	ENSG00000246067	up	0.028494	0.0719727	NA
ENSG00000224376	ENSG00000273270	up	0.000147762	0.000715537	NA
ENSG00000224376	ENSG00000233527	up	0.028494	0.0719727	NA
ENSG00000224424	ENSG00000273270	up	0.028494	0.0719727	NA
ENSG00000224424	ENSG00000273131	up	0.028494	0.0719727	NA
ENSG00000224424	ENSG00000271975	up	0.028494	0.0719727	NA
ENSG00000224429	ENSG00000258811	down	0.0137194	0.0382847	NA
ENSG00000224429	ENSG00000260372	down	0.028494	0.0719727	NA
ENSG00000224429	ENSG00000235884	down	0.0380744	0.0921191	NA
ENSG00000224460	ENSG00000229688	down	0.0137194	0.0382847	Luminal A
ENSG00000224460	ENSG00000233862	down	0.0137194	0.0382847	Luminal A
ENSG00000224460	ENSG00000260034	down	0.0341194	0.0835738	Luminal A
ENSG00000224468	ENSG00000267586	down	0.0341194	0.0835738	NA
ENSG00000224468	ENSG00000232712	down	0.0341194	0.0835738	NA
ENSG00000224468	ENSG00000258535	down	0.027561	0.071092	NA
ENSG00000224505	ENSG00000232712	down	0.028494	0.0719727	TNBC
ENSG00000224505	ENSG00000125804	down	0.028494	0.0719727	TNBC
ENSG00000224505	ENSG00000233862	down	0.028494	0.0719727	TNBC
ENSG00000224511	ENSG00000248671	up	0.0095891	0.0281651	HER2+(HR-)
ENSG00000224511	ENSG00000204758	up	0.00474086	0.0153953	HER2+(HR-)
ENSG00000224511	ENSG00000258957	up	1.09213e-05	6.99687e-05	HER2+(HR-)
ENSG00000224513	ENSG00000267586	down	0.000709747	0.00286054	HER2+(HR-)
ENSG00000224513	ENSG00000232712	down	0.00139093	0.00524102	HER2+(HR-)
ENSG00000224513	ENSG00000125804	down	0.0013812	0.00522844	HER2+(HR-)
ENSG00000224533	ENSG00000269086	up	0.0179356	0.0481877	HER2+(HR-)
ENSG00000224533	ENSG00000231689	up	0.0176771	0.0480212	HER2+(HR-)
ENSG00000224533	ENSG00000269959	up	0.0137194	0.0382847	HER2+(HR-)
ENSG00000224536	ENSG00000225470	up	0.00928602	0.0274328	NA
ENSG00000224536	ENSG00000163597	up	0.00311668	0.0105378	NA
ENSG00000224536	ENSG00000223891	up	0.00656143	0.0201962	NA
ENSG00000224559	ENSG00000270081	up	0.0341194	0.0835738	NA
ENSG00000224559	ENSG00000225470	up	0.0179356	0.0481877	NA
ENSG00000224559	ENSG00000163597	up	0.0179356	0.0481877	NA
ENSG00000224577	ENSG00000253738	up	0.00311668	0.0105378	Luminal A
ENSG00000224577	ENSG00000268006	up	0.0137194	0.0382847	Luminal A
ENSG00000224577	ENSG00000254837	up	0.00147013	0.0054486	Luminal A
ENSG00000224596	ENSG00000231512	down	0.0137194	0.0382847	HER2+(HR-)
ENSG00000224596	ENSG00000231731	down	0.00139093	0.00524102	HER2+(HR-)
ENSG00000224596	ENSG00000228624	down	0.028494	0.0719727	HER2+(HR-)
ENSG00000224597	ENSG00000231074	down	0.028494	0.0719727	NA
ENSG00000224597	ENSG00000249673	down	0.00139093	0.00524102	NA
ENSG00000224597	ENSG00000214719	down	0.00656143	0.0201962	NA
ENSG00000224614	ENSG00000266053	up	0.0137194	0.0382847	NA
ENSG00000224614	ENSG00000223546	up	0.0137194	0.0382847	NA
ENSG00000224614	ENSG00000261589	up	0.0341194	0.0835738	NA
ENSG00000224616	ENSG00000273329	down	0.00474086	0.0153953	TNBC
ENSG00000224616	ENSG00000233723	down	0.0179356	0.0481877	TNBC
ENSG00000224616	ENSG00000270049	down	0.0176771	0.0480212	TNBC
ENSG00000224621	ENSG00000267586	down	0.000584547	0.0024487	HER2+(HR+)
ENSG00000224621	ENSG00000232712	down	0.000136556	0.00067377	HER2+(HR+)
ENSG00000224621	ENSG00000258535	down	0.00842729	0.0253266	HER2+(HR+)
ENSG00000224635	ENSG00000266053	up	0.0341194	0.0835738	HER2+(HR+)
ENSG00000224635	ENSG00000223546	up	0.0137194	0.0382847	HER2+(HR+)
ENSG00000224635	ENSG00000247137	up	0.028494	0.0719727	HER2+(HR+)
ENSG00000224652	ENSG00000225470	up	0.028494	0.0719727	Luminal B
ENSG00000224652	ENSG00000253738	up	0.028494	0.0719727	Luminal B
ENSG00000224652	ENSG00000268006	up	0.00656143	0.0201962	Luminal B
ENSG00000224660	ENSG00000204685	down	2.60942e-13	8.61495e-12	TNBC
ENSG00000224660	ENSG00000179818	down	1.14391e-07	1.13727e-06	TNBC
ENSG00000224660	ENSG00000228463	down	9.10116e-14	3.2658e-12	TNBC
ENSG00000224687	ENSG00000236432	down	0.00137613	0.00520946	NA
ENSG00000224687	ENSG00000251023	down	0.0179356	0.0481877	NA
ENSG00000224687	ENSG00000267470	down	0.028494	0.0719727	NA
ENSG00000224699	ENSG00000253704	up	0.00744455	0.0226713	NA
ENSG00000224699	ENSG00000265148	up	0.0176771	0.0480212	NA
ENSG00000224699	ENSG00000225806	up	0.0176771	0.0480212	NA
ENSG00000224729	ENSG00000240499	down	0.0176771	0.0480212	NA
ENSG00000224729	ENSG00000256596	down	0.000720085	0.00289204	NA
ENSG00000224738	ENSG00000233723	down	0.0095891	0.0281651	NA
ENSG00000224738	ENSG00000271270	down	0.00139093	0.00524102	NA
ENSG00000224738	ENSG00000247950	down	0.0176771	0.0480212	NA
ENSG00000224745	ENSG00000245598	down	0.0380744	0.0921191	TNBC
ENSG00000224745	ENSG00000256596	down	0.0130732	0.0372908	TNBC
ENSG00000224746	ENSG00000226328	up	0.028494	0.0719727	NA
ENSG00000224746	ENSG00000271971	up	0.00656143	0.0201962	NA
ENSG00000224746	ENSG00000263072	up	0.028494	0.0719727	NA
ENSG00000224790	ENSG00000233937	up	0.0137194	0.0382847	TNBC
ENSG00000224790	ENSG00000236753	up	0.0341194	0.0835738	TNBC
ENSG00000224790	ENSG00000229227	up	0.00311668	0.0105378	TNBC
ENSG00000224799	ENSG00000272902	up	0.0274807	0.0709788	Luminal B
ENSG00000224799	ENSG00000272829	up	0.028494	0.0719727	Luminal B
ENSG00000224799	ENSG00000267248	up	0.0176771	0.0480212	Luminal B
ENSG00000224805	ENSG00000225484	up	0.00311668	0.0105378	HER2+(HR-)
ENSG00000224805	ENSG00000257742	up	0.028494	0.0719727	HER2+(HR-)
ENSG00000224805	ENSG00000261613	up	0.028494	0.0719727	HER2+(HR-)
ENSG00000224812	ENSG00000267586	down	0.0320118	0.079307	Luminal A
ENSG00000224818	ENSG00000204685	down	9.45032e-05	0.000481191	TNBC
ENSG00000224818	ENSG00000236859	down	4.54392e-05	0.000250794	TNBC
ENSG00000224818	ENSG00000247240	down	2.75415e-06	2.02196e-05	TNBC
ENSG00000224842	ENSG00000253738	up	0.0137194	0.0382847	Luminal A
ENSG00000224842	ENSG00000268006	up	0.0137194	0.0382847	Luminal A
ENSG00000224842	ENSG00000254837	up	0.0137194	0.0382847	Luminal A
ENSG00000224843	ENSG00000180712	down	0.00474086	0.0153953	NA
ENSG00000224843	ENSG00000222035	down	0.0176771	0.0480212	NA
ENSG00000224846	ENSG00000260949	down	0.028494	0.0719727	TNBC
ENSG00000224846	ENSG00000267191	down	0.0320118	0.079307	TNBC
ENSG00000224846	ENSG00000233613	down	0.0179356	0.0481877	TNBC
ENSG00000224848	ENSG00000273344	up	0.00656143	0.0201962	TNBC
ENSG00000224848	ENSG00000261288	up	0.00118877	0.00456571	TNBC
ENSG00000224848	ENSG00000272091	up	0.00928602	0.0274328	TNBC
ENSG00000224884	ENSG00000249593	down	0.0137194	0.0382847	NA
ENSG00000224884	ENSG00000234492	down	0.00928602	0.0274328	NA
ENSG00000224884	ENSG00000253837	down	0.00928602	0.0274328	NA
ENSG00000224885	ENSG00000267858	up	0.028494	0.0719727	NA
ENSG00000224885	ENSG00000223546	up	0.0137194	0.0382847	NA
ENSG00000224885	ENSG00000272525	up	0.00656143	0.0201962	NA
ENSG00000224897	ENSG00000261254	up	0.0137194	0.0382847	NA
ENSG00000224897	ENSG00000262001	up	0.00656143	0.0201962	NA
ENSG00000224897	ENSG00000260923	up	0.0137194	0.0382847	NA
ENSG00000224905	ENSG00000273270	up	0.0137194	0.0382847	NA
ENSG00000224905	ENSG00000212978	up	0.028494	0.0719727	NA
ENSG00000224905	ENSG00000263859	up	0.028494	0.0719727	NA
ENSG00000224914	ENSG00000234390	down	0.00873798	0.0260658	TNBC
ENSG00000224914	ENSG00000237491	down	0.0095891	0.0281651	TNBC
ENSG00000224914	ENSG00000225975	down	6.49074e-05	0.000347165	TNBC
ENSG00000224934	ENSG00000196559	down	0.028494	0.0719727	NA
ENSG00000224934	ENSG00000261002	down	0.028494	0.0719727	NA
ENSG00000224934	ENSG00000260646	down	0.0176771	0.0480212	NA
ENSG00000224945	ENSG00000227155	down	0.0380744	0.0921191	NA
ENSG00000224945	ENSG00000236778	down	0.0320118	0.079307	NA
ENSG00000224945	ENSG00000235100	down	0.0341194	0.0835738	NA
ENSG00000224950	ENSG00000266053	up	0.028494	0.0719727	TNBC
ENSG00000224950	ENSG00000261589	up	0.00656143	0.0201962	TNBC
ENSG00000224950	ENSG00000259994	up	0.028494	0.0719727	TNBC
ENSG00000224957	ENSG00000267586	down	7.88038e-13	2.34229e-11	NA
ENSG00000224957	ENSG00000232712	down	1.91867e-08	2.27067e-07	NA
ENSG00000224957	ENSG00000258535	down	6.14132e-07	5.1958e-06	NA
ENSG00000224965	ENSG00000267586	down	0.00139093	0.00524102	HER2+(HR+)
ENSG00000224965	ENSG00000232712	down	0.000136556	0.00067377	HER2+(HR+)
ENSG00000224965	ENSG00000258535	down	0.00028413	0.00129078	HER2+(HR+)
ENSG00000224969	ENSG00000228021	up	0.028494	0.0719727	NA
ENSG00000224969	ENSG00000260526	up	0.0137194	0.0382847	NA
ENSG00000224969	ENSG00000259994	up	0.028494	0.0719727	NA
ENSG00000224975	ENSG00000271270	down	0.028494	0.0719727	NA
ENSG00000224975	ENSG00000261879	down	0.0274807	0.0709788	NA
ENSG00000224975	ENSG00000228274	down	0.0176771	0.0480212	NA
ENSG00000224992	ENSG00000224023	up	0.028494	0.0719727	TNBC
ENSG00000224992	ENSG00000223546	up	0.0176771	0.0480212	TNBC
ENSG00000224992	ENSG00000260793	up	0.028494	0.0719727	TNBC
ENSG00000225032	ENSG00000247708	down	2.31286e-10	4.15481e-09	NA
ENSG00000225032	ENSG00000231731	down	0.00311668	0.0105378	NA
ENSG00000225032	ENSG00000229956	down	0.00656143	0.0201962	NA
ENSG00000225039	ENSG00000267586	down	0.00032015	0.00142566	TNBC
ENSG00000225039	ENSG00000232712	down	0.000688543	0.00279153	TNBC
ENSG00000225039	ENSG00000258535	down	0.000688543	0.00279153	TNBC
ENSG00000225075	ENSG00000179406	up	0.0137194	0.0382847	NA
ENSG00000225075	ENSG00000236088	up	0.0341194	0.0835738	NA
ENSG00000225075	ENSG00000236753	up	0.0225319	0.0591711	NA
ENSG00000225077	ENSG00000236088	up	0.028494	0.0719727	NA
ENSG00000225077	ENSG00000247400	up	0.028494	0.0719727	NA
ENSG00000225077	ENSG00000238009	up	0.0137194	0.0382847	NA
ENSG00000225083	ENSG00000246889	up	0.0137194	0.0382847	NA
ENSG00000225083	ENSG00000271833	up	0.00928602	0.0274328	NA
ENSG00000225083	ENSG00000239415	up	0.0341194	0.0835738	NA
ENSG00000225096	ENSG00000236088	up	0.028494	0.0719727	TNBC
ENSG00000225096	ENSG00000236753	up	0.0137194	0.0382847	TNBC
ENSG00000225096	ENSG00000229227	up	0.0137194	0.0382847	TNBC
ENSG00000225113	ENSG00000250365	down	0.0176771	0.0480212	TNBC
ENSG00000225113	ENSG00000261775	down	0.028494	0.0719727	TNBC
ENSG00000225113	ENSG00000104691	down	0.0341194	0.0835738	TNBC
ENSG00000225138	ENSG00000225484	up	0.0179356	0.0481877	NA
ENSG00000225138	ENSG00000272091	up	0.028494	0.0719727	NA
ENSG00000225138	ENSG00000248049	up	0.0341194	0.0835738	NA
ENSG00000225177	ENSG00000250903	down	0.0320118	0.079307	NA
ENSG00000225177	ENSG00000233723	down	0.0179356	0.0481877	NA
ENSG00000225177	ENSG00000219665	down	0.0225319	0.0591711	NA
ENSG00000225194	ENSG00000267586	down	1.75028e-08	2.09164e-07	NA
ENSG00000225194	ENSG00000232712	down	2.62543e-07	2.40179e-06	NA
ENSG00000225194	ENSG00000258535	down	6.2071e-06	4.19406e-05	NA
ENSG00000225205	ENSG00000233056	down	0.028494	0.0719727	HER2+(HR+)
ENSG00000225205	ENSG00000231512	down	0.0341194	0.0835738	HER2+(HR+)
ENSG00000225205	ENSG00000260988	down	0.028494	0.0719727	HER2+(HR+)
ENSG00000225210	ENSG00000225470	up	0.00028413	0.00129078	TNBC
ENSG00000225210	ENSG00000163597	up	0.0137194	0.0382847	TNBC
ENSG00000225210	ENSG00000235106	up	0.00147013	0.0054486	TNBC
ENSG00000225213	ENSG00000260034	down	0.0225319	0.0591711	Luminal A
ENSG00000225234	ENSG00000233937	up	0.0095891	0.0281651	HER2+(HR-)
ENSG00000225234	ENSG00000179406	up	0.0274807	0.0709788	HER2+(HR-)
ENSG00000225234	ENSG00000247679	up	0.0179356	0.0481877	HER2+(HR-)
ENSG00000225265	ENSG00000269990	up	0.028494	0.0719727	HER2+(HR-)
ENSG00000225265	ENSG00000240731	up	0.00311668	0.0105378	HER2+(HR-)
ENSG00000225265	ENSG00000273281	up	0.0137194	0.0382847	HER2+(HR-)
ENSG00000225278	ENSG00000234918	up	0.0045531	0.014924	TNBC
ENSG00000225278	ENSG00000235687	up	0.00139093	0.00524102	TNBC
ENSG00000225285	ENSG00000225484	up	6.76844e-05	0.000355445	NA
ENSG00000225285	ENSG00000235477	up	0.00656143	0.0201962	NA
ENSG00000225285	ENSG00000231025	up	0.00311668	0.0105378	NA
ENSG00000225302	ENSG00000163597	up	0.028494	0.0719727	Luminal A
ENSG00000225302	ENSG00000253738	up	0.00656143	0.0201962	Luminal A
ENSG00000225302	ENSG00000223891	up	0.0341194	0.0835738	Luminal A
ENSG00000225331	ENSG00000227155	down	0.028494	0.0719727	NA
ENSG00000225331	ENSG00000223522	down	0.0137194	0.0382847	NA
ENSG00000225331	ENSG00000229956	down	0.028494	0.0719727	NA
ENSG00000225335	ENSG00000236088	up	0.00656143	0.0201962	NA
ENSG00000225335	ENSG00000236753	up	0.00311668	0.0105378	NA
ENSG00000225335	ENSG00000267249	up	0.028494	0.0719727	NA
ENSG00000225342	ENSG00000267586	down	0.0176771	0.0480212	TNBC
ENSG00000225342	ENSG00000125804	down	0.00130403	0.00496046	TNBC
ENSG00000225342	ENSG00000229688	down	0.00474086	0.0153953	TNBC
ENSG00000225361	ENSG00000226328	up	0.028494	0.0719727	Luminal A
ENSG00000225361	ENSG00000271971	up	0.00656143	0.0201962	Luminal A
ENSG00000225361	ENSG00000272645	up	0.028494	0.0719727	Luminal A
ENSG00000225377	ENSG00000214783	up	0.0137194	0.0382847	NA
ENSG00000225377	ENSG00000270081	up	0.00928602	0.0274328	NA
ENSG00000225377	ENSG00000225470	up	0.00032015	0.00142566	NA
ENSG00000225383	ENSG00000231512	down	0.0274807	0.0709788	NA
ENSG00000225383	ENSG00000259462	down	0.0341194	0.0835738	NA
ENSG00000225383	ENSG00000267150	down	0.0320118	0.079307	NA
ENSG00000225393	ENSG00000229688	down	0.0264696	0.068693	NA
ENSG00000225393	ENSG00000250938	down	0.0380744	0.0921191	NA
ENSG00000225393	ENSG00000267586	down	0.0341194	0.0835738	NA
ENSG00000225408	ENSG00000232712	down	0.0320118	0.079307	NA
ENSG00000225408	ENSG00000204929	down	0.0380744	0.0921191	NA
ENSG00000225408	ENSG00000245651	down	0.0176771	0.0480212	NA
ENSG00000225411	ENSG00000266053	up	0.0137194	0.0382847	NA
ENSG00000225411	ENSG00000237126	up	0.0179356	0.0481877	NA
ENSG00000225411	ENSG00000272902	up	0.00928602	0.0274328	NA
ENSG00000225431	ENSG00000260766	up	0.028494	0.0719727	NA
ENSG00000225431	ENSG00000273281	up	0.028494	0.0719727	NA
ENSG00000225431	ENSG00000253374	up	0.028494	0.0719727	NA
ENSG00000225439	ENSG00000179818	down	8.00961e-15	3.64613e-13	NA
ENSG00000225439	ENSG00000267010	down	3.03465e-14	1.22271e-12	NA
ENSG00000225439	ENSG00000224914	down	3.11235e-14	1.23628e-12	NA
ENSG00000225470	ENSG00000206337	up	0.00744455	0.0226713	NA
ENSG00000225470	ENSG00000236850	up	0.0179356	0.0481877	NA
ENSG00000225472	ENSG00000267586	down	2.75415e-06	2.02196e-05	NA
ENSG00000225472	ENSG00000232712	down	1.38747e-05	8.63511e-05	NA
ENSG00000225472	ENSG00000258535	down	6.1902e-05	0.000333344	NA
ENSG00000225484	ENSG00000225470	up	0.00656143	0.0201962	NA
ENSG00000225484	ENSG00000223891	up	0.00928602	0.0274328	NA
ENSG00000225484	ENSG00000206337	up	0.0137194	0.0382847	NA
ENSG00000225489	ENSG00000273281	up	0.028494	0.0719727	NA
ENSG00000225489	ENSG00000225484	up	0.0137194	0.0382847	NA
ENSG00000225489	ENSG00000174365	up	0.028494	0.0719727	NA
ENSG00000225506	ENSG00000223546	up	0.028494	0.0719727	HER2+(HR-)
ENSG00000225506	ENSG00000261589	up	0.0137194	0.0382847	HER2+(HR-)
ENSG00000225506	ENSG00000259994	up	0.00656143	0.0201962	HER2+(HR-)
ENSG00000225511	ENSG00000177640	up	0.00928602	0.0274328	NA
ENSG00000225511	ENSG00000267053	up	0.0176771	0.0480212	NA
ENSG00000225511	ENSG00000260361	up	0.00017743	0.00084486	NA
ENSG00000225518	ENSG00000196810	up	0.028494	0.0719727	TNBC
ENSG00000225518	ENSG00000272091	up	0.028494	0.0719727	TNBC
ENSG00000225518	ENSG00000261613	up	0.028494	0.0719727	TNBC
ENSG00000225521	ENSG00000258811	down	0.0380744	0.0921191	NA
ENSG00000225521	ENSG00000180712	down	0.0130732	0.0372908	NA
ENSG00000225521	ENSG00000228261	down	0.000186146	0.000880809	NA
ENSG00000225527	ENSG00000240499	down	0.0156407	0.0430952	HER2+(HR-)
ENSG00000225528	ENSG00000204758	up	0.00873798	0.0260658	NA
ENSG00000225528	ENSG00000258704	up	0.0341194	0.0835738	NA
ENSG00000225528	ENSG00000272489	up	0.0176771	0.0480212	NA
ENSG00000225535	ENSG00000272070	up	0.0320118	0.079307	NA
ENSG00000225535	ENSG00000249825	up	0.0095891	0.0281651	NA
ENSG00000225535	ENSG00000260293	up	0.0274807	0.0709788	NA
ENSG00000225541	ENSG00000267586	down	0.0137194	0.0382847	NA
ENSG00000225541	ENSG00000232712	down	0.00656143	0.0201962	NA
ENSG00000225541	ENSG00000125804	down	0.00656143	0.0201962	NA
ENSG00000225578	ENSG00000261589	up	0.00656143	0.0201962	TNBC
ENSG00000225578	ENSG00000268584	up	6.49074e-05	0.000347165	TNBC
ENSG00000225578	ENSG00000225684	up	0.028494	0.0719727	TNBC
ENSG00000225643	ENSG00000223522	down	0.0320118	0.079307	NA
ENSG00000225643	ENSG00000231731	down	0.0156407	0.0430952	NA
ENSG00000225643	ENSG00000226688	down	0.0380744	0.0921191	NA
ENSG00000225649	ENSG00000267586	down	0.0320118	0.079307	TNBC
ENSG00000225649	ENSG00000125804	down	0.0051162	0.0163287	TNBC
ENSG00000225649	ENSG00000229688	down	0.000688543	0.00279153	TNBC
ENSG00000225652	ENSG00000248671	up	0.0380744	0.0921191	HER2+(HR-)
ENSG00000225652	ENSG00000204758	up	0.0320118	0.079307	HER2+(HR-)
ENSG00000225652	ENSG00000258704	up	0.0320118	0.079307	HER2+(HR-)
ENSG00000225667	ENSG00000235477	up	0.0137194	0.0382847	Luminal A
ENSG00000225667	ENSG00000259806	up	0.028494	0.0719727	Luminal A
ENSG00000225667	ENSG00000214293	up	0.0137194	0.0382847	Luminal A
ENSG00000225684	ENSG00000240731	up	0.028494	0.0719727	HER2+(HR+)
ENSG00000225684	ENSG00000225484	up	0.00928602	0.0274328	HER2+(HR+)
ENSG00000225684	ENSG00000232956	up	0.00656143	0.0201962	HER2+(HR+)
ENSG00000225706	ENSG00000267586	down	0.028494	0.0719727	TNBC
ENSG00000225706	ENSG00000233862	down	0.0341194	0.0835738	TNBC
ENSG00000225706	ENSG00000250938	down	0.00656143	0.0201962	TNBC
ENSG00000225731	ENSG00000267586	down	0.00656143	0.0201962	HER2+(HR+)
ENSG00000225731	ENSG00000232712	down	0.000147762	0.000715537	HER2+(HR+)
ENSG00000225731	ENSG00000258535	down	0.00311668	0.0105378	HER2+(HR+)
ENSG00000225742	ENSG00000261288	up	0.028494	0.0719727	NA
ENSG00000225742	ENSG00000257742	up	0.00656143	0.0201962	NA
ENSG00000225742	ENSG00000177337	up	0.028494	0.0719727	NA
ENSG00000225760	ENSG00000234390	down	0.0225319	0.0591711	NA
ENSG00000225760	ENSG00000225975	down	0.00474086	0.0153953	NA
ENSG00000225760	ENSG00000231113	down	0.0341194	0.0835738	NA
ENSG00000225762	ENSG00000244041	up	0.028494	0.0719727	NA
ENSG00000225762	ENSG00000273270	up	0.00147013	0.0054486	NA
ENSG00000225762	ENSG00000273131	up	0.00656143	0.0201962	NA
ENSG00000225778	ENSG00000261526	up	0.028494	0.0719727	NA
ENSG00000225778	ENSG00000267232	up	0.028494	0.0719727	NA
ENSG00000225778	ENSG00000235919	up	0.028494	0.0719727	NA
ENSG00000225783	ENSG00000273270	up	0.00238881	0.00842872	NA
ENSG00000225783	ENSG00000273131	up	0.0179356	0.0481877	NA
ENSG00000225783	ENSG00000233527	up	0.00118877	0.00456571	NA
ENSG00000225791	ENSG00000204685	down	0.0341194	0.0835738	TNBC
ENSG00000225791	ENSG00000247240	down	0.028494	0.0719727	TNBC
ENSG00000225791	ENSG00000228463	down	0.0095891	0.0281651	TNBC
ENSG00000225793	ENSG00000232907	down	0.028494	0.0719727	NA
ENSG00000225793	ENSG00000235958	down	0.00928602	0.0274328	NA
ENSG00000225793	ENSG00000253837	down	0.0137194	0.0382847	NA
ENSG00000225794	ENSG00000231346	up	0.00137613	0.00520946	NA
ENSG00000225794	ENSG00000234222	up	0.000178344	0.000846656	NA
ENSG00000225794	ENSG00000224950	up	0.00744455	0.0226713	NA
ENSG00000225806	ENSG00000247400	up	0.028494	0.0719727	TNBC
ENSG00000225806	ENSG00000246089	up	0.0341194	0.0835738	TNBC
ENSG00000225806	ENSG00000224023	up	0.0137194	0.0382847	TNBC
ENSG00000225868	ENSG00000267586	down	0.0137194	0.0382847	HER2+(HR-)
ENSG00000225868	ENSG00000125804	down	0.00311668	0.0105378	HER2+(HR-)
ENSG00000225868	ENSG00000229688	down	0.00474086	0.0153953	HER2+(HR-)
ENSG00000225873	ENSG00000267586	down	3.05159e-05	0.000175548	NA
ENSG00000225873	ENSG00000233862	down	9.06869e-05	0.000463859	NA
ENSG00000225873	ENSG00000273372	down	0.000571665	0.00241424	NA
ENSG00000225880	ENSG00000215190	up	0.028494	0.0719727	TNBC
ENSG00000225880	ENSG00000203497	up	0.028494	0.0719727	TNBC
ENSG00000225880	ENSG00000233937	up	0.0179356	0.0481877	TNBC
ENSG00000225886	ENSG00000273270	up	0.0320118	0.079307	NA
ENSG00000225886	ENSG00000273131	up	0.028494	0.0719727	NA
ENSG00000225886	ENSG00000267381	up	0.028494	0.0719727	NA
ENSG00000225889	ENSG00000260034	down	0.028494	0.0719727	HER2+(HR+)
ENSG00000225889	ENSG00000157306	down	0.028494	0.0719727	HER2+(HR+)
ENSG00000225889	ENSG00000229839	down	0.028494	0.0719727	HER2+(HR+)
ENSG00000225891	ENSG00000229839	down	0.00656143	0.0201962	HER2+(HR-)
ENSG00000225891	ENSG00000224356	down	0.00311668	0.0105378	HER2+(HR-)
ENSG00000225891	ENSG00000234492	down	0.0341194	0.0835738	HER2+(HR-)
ENSG00000225905	ENSG00000266930	up	0.028494	0.0719727	TNBC
ENSG00000225905	ENSG00000244041	up	0.028494	0.0719727	TNBC
ENSG00000225905	ENSG00000273131	up	0.00656143	0.0201962	TNBC
ENSG00000225931	ENSG00000266921	up	0.028494	0.0719727	NA
ENSG00000225931	ENSG00000271914	up	0.0137194	0.0382847	NA
ENSG00000225931	ENSG00000253955	up	0.0274807	0.0709788	NA
ENSG00000225938	ENSG00000260034	down	0.028494	0.0719727	NA
ENSG00000225938	ENSG00000157306	down	0.0137194	0.0382847	NA
ENSG00000225938	ENSG00000245651	down	0.028494	0.0719727	NA
ENSG00000225945	ENSG00000260923	up	0.028494	0.0719727	TNBC
ENSG00000225945	ENSG00000237126	up	0.00656143	0.0201962	TNBC
ENSG00000225945	ENSG00000236200	up	0.0341194	0.0835738	TNBC
ENSG00000225953	ENSG00000224699	up	0.0156407	0.0430952	NA
ENSG00000225953	ENSG00000227110	up	4.21061e-05	0.000233947	NA
ENSG00000225953	ENSG00000248671	up	0.0179356	0.0481877	NA
ENSG00000225963	ENSG00000260034	down	0.028494	0.0719727	TNBC
ENSG00000225963	ENSG00000246250	down	0.0341194	0.0835738	TNBC
ENSG00000225963	ENSG00000234492	down	0.0320118	0.079307	TNBC
ENSG00000225964	ENSG00000235560	up	0.028494	0.0719727	TNBC
ENSG00000225964	ENSG00000223546	up	0.0095891	0.0281651	TNBC
ENSG00000225964	ENSG00000261589	up	0.00928602	0.0274328	TNBC
ENSG00000225969	ENSG00000270081	up	0.028494	0.0719727	TNBC
ENSG00000225969	ENSG00000225470	up	0.00147013	0.0054486	TNBC
ENSG00000225969	ENSG00000268205	up	0.028494	0.0719727	TNBC
ENSG00000225973	ENSG00000273432	down	0.00873798	0.0260658	NA
ENSG00000225973	ENSG00000231770	down	0.0137194	0.0382847	NA
ENSG00000225973	ENSG00000250786	down	0.0179356	0.0481877	NA
ENSG00000225975	ENSG00000271270	down	0.00479685	0.0154587	HER2+(HR+)
ENSG00000225975	ENSG00000232593	down	0.0274807	0.0709788	HER2+(HR+)
ENSG00000225975	ENSG00000236255	down	0.00873798	0.0260658	HER2+(HR+)
ENSG00000225978	ENSG00000255717	up	0.028494	0.0719727	Luminal A
ENSG00000225978	ENSG00000268006	up	0.028494	0.0719727	Luminal A
ENSG00000225978	ENSG00000259758	up	0.028494	0.0719727	Luminal A
ENSG00000225986	ENSG00000214783	up	0.0137194	0.0382847	Luminal A
ENSG00000225986	ENSG00000236850	up	0.028494	0.0719727	Luminal A
ENSG00000225986	ENSG00000251022	up	0.00656143	0.0201962	Luminal A
ENSG00000226009	ENSG00000267586	down	0.0320118	0.079307	NA
ENSG00000226009	ENSG00000232712	down	0.0178943	0.0481877	NA
ENSG00000226009	ENSG00000258535	down	0.0320118	0.079307	NA
ENSG00000226026	ENSG00000182366	down	0.0176771	0.0480212	NA
ENSG00000226026	ENSG00000260034	down	6.76844e-05	0.000355445	NA
ENSG00000226026	ENSG00000258891	down	0.0341194	0.0835738	NA
ENSG00000226029	ENSG00000250903	down	0.00744455	0.0226713	TNBC
ENSG00000226029	ENSG00000273329	down	0.00137613	0.00520946	TNBC
ENSG00000226029	ENSG00000247950	down	0.00744455	0.0226713	TNBC
ENSG00000226031	ENSG00000267586	down	6.2071e-06	4.19406e-05	NA
ENSG00000226031	ENSG00000232712	down	6.76844e-05	0.000355445	NA
ENSG00000226031	ENSG00000258535	down	0.00265635	0.00927305	NA
ENSG00000226047	ENSG00000232453	down	0.00147013	0.0054486	Luminal A
ENSG00000226047	ENSG00000253878	down	0.0380744	0.0921191	Luminal A
ENSG00000226067	ENSG00000234390	down	8.1606e-09	1.0513e-07	TNBC
ENSG00000226067	ENSG00000237491	down	5.18761e-06	3.59976e-05	TNBC
ENSG00000226067	ENSG00000230590	down	4.66897e-05	0.000256717	TNBC
ENSG00000226091	ENSG00000248671	up	0.0274807	0.0709788	TNBC
ENSG00000226091	ENSG00000204758	up	0.0095891	0.0281651	TNBC
ENSG00000226091	ENSG00000258704	up	0.00311668	0.0105378	TNBC
ENSG00000226101	ENSG00000267586	down	0.000720085	0.00289204	HER2+(HR+)
ENSG00000226101	ENSG00000232712	down	0.00744455	0.0226713	HER2+(HR+)
ENSG00000226101	ENSG00000258535	down	0.0150325	0.0416615	HER2+(HR+)
ENSG00000226137	ENSG00000234608	up	0.000688543	0.00279153	Luminal A
ENSG00000226137	ENSG00000245060	up	0.0156407	0.0430952	Luminal A
ENSG00000226137	ENSG00000260260	up	0.028494	0.0719727	Luminal A
ENSG00000226155	ENSG00000223546	up	0.00474086	0.0153953	NA
ENSG00000226155	ENSG00000272604	up	0.028494	0.0719727	NA
ENSG00000226155	ENSG00000261589	up	0.00656143	0.0201962	NA
ENSG00000226179	ENSG00000203739	down	0.0380744	0.0921191	HER2+(HR+)
ENSG00000226179	ENSG00000231010	down	0.028494	0.0719727	HER2+(HR+)
ENSG00000226179	ENSG00000261141	down	0.00744455	0.0226713	HER2+(HR+)
ENSG00000226194	ENSG00000236200	up	0.00656143	0.0201962	HER2+(HR+)
ENSG00000226194	ENSG00000232995	up	0.0137194	0.0382847	HER2+(HR+)
ENSG00000226194	ENSG00000253704	up	0.00238881	0.00842872	HER2+(HR+)
ENSG00000226197	ENSG00000237491	down	6.95647e-13	2.10377e-11	NA
ENSG00000226197	ENSG00000225975	down	3.11235e-14	1.23628e-12	NA
ENSG00000226197	ENSG00000250903	down	1.229e-09	1.88439e-08	NA
ENSG00000226200	ENSG00000273329	down	0.00147013	0.0054486	NA
ENSG00000226200	ENSG00000233723	down	0.00928602	0.0274328	NA
ENSG00000226200	ENSG00000224216	down	5.18761e-06	3.59976e-05	NA
ENSG00000226237	ENSG00000260034	down	0.0137194	0.0382847	NA
ENSG00000226237	ENSG00000157306	down	0.0137194	0.0382847	NA
ENSG00000226237	ENSG00000229839	down	0.00311668	0.0105378	NA
ENSG00000226266	ENSG00000251136	up	0.028494	0.0719727	NA
ENSG00000226266	ENSG00000266053	up	0.00311668	0.0105378	NA
ENSG00000226266	ENSG00000223546	up	0.00656143	0.0201962	NA
ENSG00000226276	ENSG00000235398	up	0.028494	0.0719727	NA
ENSG00000226276	ENSG00000261572	up	0.0179356	0.0481877	NA
ENSG00000226276	ENSG00000273355	up	0.00656143	0.0201962	NA
ENSG00000226287	ENSG00000261613	up	0.028494	0.0719727	HER2+(HR-)
ENSG00000226287	ENSG00000271971	up	0.028494	0.0719727	HER2+(HR-)
ENSG00000226287	ENSG00000223768	up	0.0179356	0.0481877	HER2+(HR-)
ENSG00000226310	ENSG00000224356	down	0.028494	0.0719727	TNBC
ENSG00000226310	ENSG00000215863	down	0.028494	0.0719727	TNBC
ENSG00000226310	ENSG00000259462	down	0.0320118	0.079307	TNBC
ENSG00000226312	ENSG00000229688	down	0.028494	0.0719727	NA
ENSG00000226312	ENSG00000260034	down	0.00118877	0.00456571	NA
ENSG00000226312	ENSG00000258891	down	0.0274807	0.0709788	NA
ENSG00000226328	ENSG00000225470	up	0.00147013	0.0054486	NA
ENSG00000226328	ENSG00000268006	up	0.00474086	0.0153953	NA
ENSG00000226328	ENSG00000254837	up	0.0225319	0.0591711	NA
ENSG00000226330	ENSG00000203325	down	0.0380744	0.0921191	TNBC
ENSG00000226330	ENSG00000237934	down	0.0274807	0.0709788	TNBC
ENSG00000226332	ENSG00000231113	down	0.000178344	0.000846656	TNBC
ENSG00000226332	ENSG00000219665	down	0.0341194	0.0835738	TNBC
ENSG00000226332	ENSG00000260814	down	0.00118877	0.00456571	TNBC
ENSG00000226335	ENSG00000267586	down	0.0320118	0.079307	HER2+(HR-)
ENSG00000226335	ENSG00000232712	down	0.00928602	0.0274328	HER2+(HR-)
ENSG00000226335	ENSG00000229688	down	0.0225319	0.0591711	HER2+(HR-)
ENSG00000226352	ENSG00000236432	down	0.000188636	0.000885654	TNBC
ENSG00000226352	ENSG00000226688	down	0.00118877	0.00456571	TNBC
ENSG00000226352	ENSG00000249898	down	0.0130732	0.0372908	TNBC
ENSG00000226363	ENSG00000225484	up	0.0137194	0.0382847	HER2+(HR-)
ENSG00000226363	ENSG00000174365	up	0.028494	0.0719727	HER2+(HR-)
ENSG00000226363	ENSG00000270084	up	0.00656143	0.0201962	HER2+(HR-)
ENSG00000226380	ENSG00000260034	down	0.0137194	0.0382847	NA
ENSG00000226380	ENSG00000258891	down	0.0137194	0.0382847	NA
ENSG00000226380	ENSG00000204929	down	0.0176771	0.0480212	NA
ENSG00000226381	ENSG00000234390	down	0.000357235	0.00156016	Luminal B
ENSG00000226381	ENSG00000237491	down	0.00928602	0.0274328	Luminal B
ENSG00000226381	ENSG00000204623	down	0.0380744	0.0921191	Luminal B
ENSG00000226383	ENSG00000233937	up	0.028494	0.0719727	NA
ENSG00000226383	ENSG00000179406	up	0.0137194	0.0382847	NA
ENSG00000226383	ENSG00000236088	up	0.000147762	0.000715537	NA
ENSG00000226386	ENSG00000125804	down	0.028494	0.0719727	NA
ENSG00000226386	ENSG00000182366	down	0.028494	0.0719727	NA
ENSG00000226386	ENSG00000260034	down	0.00656143	0.0201962	NA
ENSG00000226416	ENSG00000267586	down	0.00656143	0.0201962	NA
ENSG00000226416	ENSG00000232712	down	0.00311668	0.0105378	NA
ENSG00000226416	ENSG00000258535	down	0.027604	0.0711972	NA
ENSG00000226419	ENSG00000258891	down	0.028494	0.0719727	NA
ENSG00000226419	ENSG00000225057	down	0.0137194	0.0382847	NA
ENSG00000226419	ENSG00000157306	down	0.00656143	0.0201962	NA
ENSG00000226445	ENSG00000236432	down	0.0274807	0.0709788	NA
ENSG00000226445	ENSG00000259659	down	0.028494	0.0719727	NA
ENSG00000226445	ENSG00000225891	down	0.0137194	0.0382847	NA
ENSG00000226453	ENSG00000266930	up	0.028494	0.0719727	NA
ENSG00000226453	ENSG00000177337	up	0.0137194	0.0382847	NA
ENSG00000226453	ENSG00000246067	up	0.028494	0.0719727	NA
ENSG00000226465	ENSG00000225470	up	0.028494	0.0719727	NA
ENSG00000226465	ENSG00000254837	up	0.0320118	0.079307	NA
ENSG00000226465	ENSG00000204054	up	0.0341194	0.0835738	NA
ENSG00000226471	ENSG00000225484	up	0.028494	0.0719727	NA
ENSG00000226471	ENSG00000266930	up	0.0320118	0.079307	NA
ENSG00000226471	ENSG00000271971	up	0.0320118	0.079307	NA
ENSG00000226472	ENSG00000267586	down	0.00258981	0.0090659	NA
ENSG00000226496	ENSG00000229688	down	0.0137194	0.0382847	NA
ENSG00000226496	ENSG00000182366	down	0.0274807	0.0709788	NA
ENSG00000226496	ENSG00000260034	down	0.0380744	0.0921191	NA
ENSG00000226505	ENSG00000225484	up	0.00139093	0.00524102	NA
ENSG00000226505	ENSG00000235477	up	0.00238881	0.00842872	NA
ENSG00000226505	ENSG00000273344	up	0.00656143	0.0201962	NA
ENSG00000226578	ENSG00000260179	down	0.00656143	0.0201962	TNBC
ENSG00000226578	ENSG00000228779	down	0.028494	0.0719727	TNBC
ENSG00000226578	ENSG00000203325	down	0.00656143	0.0201962	TNBC
ENSG00000226581	ENSG00000267586	down	0.0130732	0.0372908	HER2+(HR+)
ENSG00000226581	ENSG00000232712	down	0.00139093	0.00524102	HER2+(HR+)
ENSG00000226581	ENSG00000258535	down	0.0144748	0.0401614	HER2+(HR+)
ENSG00000226637	ENSG00000234608	up	0.028494	0.0719727	NA
ENSG00000226637	ENSG00000260260	up	0.028494	0.0719727	NA
ENSG00000226637	ENSG00000263244	up	0.0179356	0.0481877	NA
ENSG00000226645	ENSG00000223442	down	0.028494	0.0719727	NA
ENSG00000226645	ENSG00000244926	down	0.0320118	0.079307	NA
ENSG00000226645	ENSG00000232855	down	0.028494	0.0719727	NA
ENSG00000226648	ENSG00000125804	down	0.028494	0.0719727	NA
ENSG00000226648	ENSG00000182366	down	0.00656143	0.0201962	NA
ENSG00000226648	ENSG00000260034	down	0.028494	0.0719727	NA
ENSG00000226659	ENSG00000235958	down	0.0341194	0.0835738	NA
ENSG00000226659	ENSG00000231512	down	0.0179356	0.0481877	NA
ENSG00000226659	ENSG00000223522	down	0.0095891	0.0281651	NA
ENSG00000226674	ENSG00000267586	down	0.000147762	0.000715537	Luminal A
ENSG00000226686	ENSG00000232098	up	0.028494	0.0719727	TNBC
ENSG00000226686	ENSG00000236088	up	0.0320118	0.079307	TNBC
ENSG00000226686	ENSG00000247400	up	0.00656143	0.0201962	TNBC
ENSG00000226688	ENSG00000228779	down	0.0341194	0.0835738	NA
ENSG00000226688	ENSG00000229153	down	0.0130732	0.0372908	NA
ENSG00000226688	ENSG00000229017	down	0.0225319	0.0591711	NA
ENSG00000226696	ENSG00000231113	down	0.0380744	0.0921191	NA
ENSG00000226696	ENSG00000273066	down	0.0225319	0.0591711	NA
ENSG00000226696	ENSG00000272168	down	0.0095891	0.0281651	NA
ENSG00000226711	ENSG00000247708	down	9.50136e-06	6.20142e-05	HER2+(HR-)
ENSG00000226711	ENSG00000247950	down	2.4275e-06	1.81987e-05	HER2+(HR-)
ENSG00000226711	ENSG00000236432	down	6.49074e-05	0.000347165	HER2+(HR-)
ENSG00000226738	ENSG00000232388	up	0.00656143	0.0201962	TNBC
ENSG00000226738	ENSG00000254635	up	0.00147013	0.0054486	TNBC
ENSG00000226738	ENSG00000272430	up	0.00656143	0.0201962	TNBC
ENSG00000226752	ENSG00000234771	down	0.0137194	0.0382847	TNBC
ENSG00000226752	ENSG00000273373	down	0.0341194	0.0835738	TNBC
ENSG00000226752	ENSG00000244349	down	0.028494	0.0719727	TNBC
ENSG00000226754	ENSG00000259758	up	0.028494	0.0719727	NA
ENSG00000226754	ENSG00000225484	up	0.000688543	0.00279153	NA
ENSG00000226754	ENSG00000231025	up	0.028494	0.0719727	NA
ENSG00000226756	ENSG00000266053	up	0.0341194	0.0835738	NA
ENSG00000226756	ENSG00000268584	up	0.0179356	0.0481877	NA
ENSG00000226756	ENSG00000231064	up	0.028494	0.0719727	NA
ENSG00000226786	ENSG00000267586	down	2.62543e-07	2.40179e-06	HER2+(HR+)
ENSG00000226786	ENSG00000232712	down	9.50136e-06	6.20142e-05	HER2+(HR+)
ENSG00000226786	ENSG00000258535	down	1.76962e-05	0.000108095	HER2+(HR+)
ENSG00000226791	ENSG00000225484	up	0.028494	0.0719727	HER2+(HR-)
ENSG00000226791	ENSG00000174365	up	0.028494	0.0719727	HER2+(HR-)
ENSG00000226791	ENSG00000270084	up	0.028494	0.0719727	HER2+(HR-)
ENSG00000226803	ENSG00000261280	up	0.0341194	0.0835738	TNBC
ENSG00000226803	ENSG00000247081	up	0.0137194	0.0382847	TNBC
ENSG00000226803	ENSG00000225806	up	0.0176771	0.0480212	TNBC
ENSG00000226808	ENSG00000125804	down	0.028494	0.0719727	NA
ENSG00000226808	ENSG00000233862	down	0.0341194	0.0835738	NA
ENSG00000226808	ENSG00000182366	down	0.00928602	0.0274328	NA
ENSG00000226816	ENSG00000260034	down	0.0137194	0.0382847	NA
ENSG00000226816	ENSG00000258891	down	0.028494	0.0719727	NA
ENSG00000226816	ENSG00000157306	down	0.028494	0.0719727	NA
ENSG00000226824	ENSG00000273131	up	0.028494	0.0719727	NA
ENSG00000226824	ENSG00000232098	up	0.0341194	0.0835738	NA
ENSG00000226824	ENSG00000263470	up	0.0179356	0.0481877	NA
ENSG00000226833	ENSG00000247708	down	1.75342e-10	3.23635e-09	Luminal A
ENSG00000226833	ENSG00000247950	down	6.32661e-09	8.36544e-08	Luminal A
ENSG00000226833	ENSG00000270049	down	5.49358e-12	1.37512e-10	Luminal A
ENSG00000226851	ENSG00000267248	up	0.028494	0.0719727	NA
ENSG00000226851	ENSG00000267053	up	0.0179356	0.0481877	NA
ENSG00000226851	ENSG00000260361	up	6.49074e-05	0.000347165	NA
ENSG00000226852	ENSG00000225484	up	0.028494	0.0719727	NA
ENSG00000226852	ENSG00000257742	up	0.0137194	0.0382847	NA
ENSG00000226852	ENSG00000273071	up	0.028494	0.0719727	NA
ENSG00000226853	ENSG00000272091	up	0.028494	0.0719727	HER2+(HR+)
ENSG00000226853	ENSG00000253716	up	0.028494	0.0719727	HER2+(HR+)
ENSG00000226853	ENSG00000232442	up	0.0320118	0.079307	HER2+(HR+)
ENSG00000226856	ENSG00000266053	up	0.0320118	0.079307	NA
ENSG00000226856	ENSG00000269834	up	0.0137194	0.0382847	NA
ENSG00000226856	ENSG00000261589	up	0.0095891	0.0281651	NA
ENSG00000226862	ENSG00000267586	down	0.0051162	0.0163287	NA
ENSG00000226862	ENSG00000232712	down	0.00237768	0.00842872	NA
ENSG00000226862	ENSG00000258535	down	0.0170175	0.0465854	NA
ENSG00000226864	ENSG00000224356	down	0.00656143	0.0201962	TNBC
ENSG00000226864	ENSG00000245598	down	0.0137194	0.0382847	TNBC
ENSG00000226864	ENSG00000249375	down	0.0137194	0.0382847	TNBC
ENSG00000226877	ENSG00000241288	down	0.00416432	0.0137441	NA
ENSG00000226877	ENSG00000250404	down	0.0130732	0.0372908	NA
ENSG00000226877	ENSG00000233757	down	0.00258981	0.0090659	NA
ENSG00000226891	ENSG00000267586	down	0.0137194	0.0382847	NA
ENSG00000226891	ENSG00000125804	down	0.00656143	0.0201962	NA
ENSG00000226891	ENSG00000229688	down	0.00147013	0.0054486	NA
ENSG00000226920	ENSG00000246067	up	0.0179356	0.0481877	HER2+(HR+)
ENSG00000226920	ENSG00000273270	up	0.0179356	0.0481877	HER2+(HR+)
ENSG00000226920	ENSG00000233527	up	0.00928602	0.0274328	HER2+(HR+)
ENSG00000226944	ENSG00000272091	up	0.0137194	0.0382847	NA
ENSG00000226944	ENSG00000246067	up	0.0341194	0.0835738	NA
ENSG00000226944	ENSG00000273131	up	0.00118877	0.00456571	NA
ENSG00000226950	ENSG00000253352	up	0.00479685	0.0154587	NA
ENSG00000226950	ENSG00000232388	up	2.4782e-06	1.84711e-05	NA
ENSG00000226950	ENSG00000245910	up	0.00268747	0.00933844	NA
ENSG00000226953	ENSG00000267586	down	0.00147013	0.0054486	Luminal A
ENSG00000226953	ENSG00000232712	down	0.00147013	0.0054486	Luminal A
ENSG00000226953	ENSG00000258535	down	0.00311668	0.0105378	Luminal A
ENSG00000226957	ENSG00000268584	up	0.028494	0.0719727	NA
ENSG00000226957	ENSG00000237126	up	0.00147013	0.0054486	NA
ENSG00000226957	ENSG00000272902	up	0.00311668	0.0105378	NA
ENSG00000227014	ENSG00000258704	up	0.0051162	0.0163287	HER2+(HR-)
ENSG00000227014	ENSG00000267053	up	0.0137194	0.0382847	HER2+(HR-)
ENSG00000227014	ENSG00000260361	up	0.0176771	0.0480212	HER2+(HR-)
ENSG00000227036	ENSG00000254837	up	0.028494	0.0719727	TNBC
ENSG00000227036	ENSG00000273281	up	0.028494	0.0719727	TNBC
ENSG00000227036	ENSG00000225484	up	0.028494	0.0719727	TNBC
ENSG00000227039	ENSG00000269834	up	0.028494	0.0719727	NA
ENSG00000227039	ENSG00000261589	up	0.0179356	0.0481877	NA
ENSG00000227039	ENSG00000224424	up	0.0176771	0.0480212	NA
ENSG00000227066	ENSG00000261589	up	0.028494	0.0719727	TNBC
ENSG00000227066	ENSG00000226803	up	0.000659301	0.00271826	TNBC
ENSG00000227066	ENSG00000259994	up	0.028494	0.0719727	TNBC
ENSG00000227076	ENSG00000251136	up	0.0137194	0.0382847	NA
ENSG00000227076	ENSG00000266053	up	0.0156407	0.0430952	NA
ENSG00000227076	ENSG00000272525	up	0.028494	0.0719727	NA
ENSG00000227082	ENSG00000260034	down	0.00479685	0.0154587	NA
ENSG00000227082	ENSG00000231329	down	0.0176771	0.0480212	NA
ENSG00000227082	ENSG00000240499	down	0.0179356	0.0481877	NA
ENSG00000227107	ENSG00000261254	up	0.0341194	0.0835738	NA
ENSG00000227107	ENSG00000260579	up	0.028494	0.0719727	NA
ENSG00000227107	ENSG00000232485	up	0.0341194	0.0835738	NA
ENSG00000227110	ENSG00000258704	up	0.00744455	0.0226713	NA
ENSG00000227110	ENSG00000242553	up	0.0137194	0.0382847	NA
ENSG00000227110	ENSG00000267605	up	0.00474086	0.0153953	NA
ENSG00000227117	ENSG00000267586	down	0.00118877	0.00456571	NA
ENSG00000227117	ENSG00000229688	down	9.45032e-05	0.000481191	NA
ENSG00000227117	ENSG00000233862	down	1.33807e-06	1.04801e-05	NA
ENSG00000227155	ENSG00000260034	down	0.0341194	0.0835738	NA
ENSG00000227155	ENSG00000240499	down	0.0341194	0.0835738	NA
ENSG00000227155	ENSG00000157306	down	0.0176771	0.0480212	NA
ENSG00000227165	ENSG00000251003	up	0.0225319	0.0591711	TNBC
ENSG00000227165	ENSG00000272138	up	0.028494	0.0719727	TNBC
ENSG00000227165	ENSG00000267690	up	0.00118877	0.00456571	TNBC
ENSG00000227193	ENSG00000267586	down	0.00028413	0.00129078	NA
ENSG00000227193	ENSG00000258535	down	0.0369289	0.0900055	NA
ENSG00000227193	ENSG00000125804	down	0.00416432	0.0137441	NA
ENSG00000227195	ENSG00000267575	up	0.028494	0.0719727	TNBC
ENSG00000227195	ENSG00000268613	up	0.028494	0.0719727	TNBC
ENSG00000227195	ENSG00000261005	up	0.028494	0.0719727	TNBC
ENSG00000227210	ENSG00000236088	up	0.028494	0.0719727	TNBC
ENSG00000227210	ENSG00000236753	up	0.028494	0.0719727	TNBC
ENSG00000227210	ENSG00000247679	up	0.00656143	0.0201962	TNBC
ENSG00000227214	ENSG00000214293	up	0.028494	0.0719727	NA
ENSG00000227214	ENSG00000232442	up	0.00656143	0.0201962	NA
ENSG00000227214	ENSG00000273270	up	0.00311668	0.0105378	NA
ENSG00000227218	ENSG00000177337	up	0.028494	0.0719727	NA
ENSG00000227218	ENSG00000248049	up	0.028494	0.0719727	NA
ENSG00000227218	ENSG00000263072	up	0.028494	0.0719727	NA
ENSG00000227256	ENSG00000228779	down	0.0380744	0.0921191	NA
ENSG00000227258	ENSG00000157306	down	0.0179356	0.0481877	NA
ENSG00000227258	ENSG00000261839	down	0.0341194	0.0835738	NA
ENSG00000227258	ENSG00000258811	down	0.0341194	0.0835738	NA
ENSG00000227285	ENSG00000267419	down	2.24383e-05	0.00013375	TNBC
ENSG00000227285	ENSG00000267010	down	1.44244e-12	4.10697e-11	TNBC
ENSG00000227285	ENSG00000272093	down	1.5249e-09	2.28053e-08	TNBC
ENSG00000227354	ENSG00000250903	down	0.00118877	0.00456571	NA
ENSG00000227354	ENSG00000273329	down	2.62543e-07	2.40179e-06	NA
ENSG00000227354	ENSG00000233723	down	9.28183e-07	7.64679e-06	NA
ENSG00000227359	ENSG00000233937	up	0.0179356	0.0481877	HER2+(HR+)
ENSG00000227359	ENSG00000179406	up	0.000688543	0.00279153	HER2+(HR+)
ENSG00000227359	ENSG00000236088	up	0.00238881	0.00842872	HER2+(HR+)
ENSG00000227372	ENSG00000231074	down	0.00238881	0.00842872	NA
ENSG00000227372	ENSG00000264247	down	0.00928602	0.0274328	NA
ENSG00000227372	ENSG00000249673	down	2.28605e-07	2.14611e-06	NA
ENSG00000227373	ENSG00000261280	up	0.028494	0.0719727	TNBC
ENSG00000227373	ENSG00000197210	up	0.00139093	0.00524102	TNBC
ENSG00000227373	ENSG00000258364	up	0.00656143	0.0201962	TNBC
ENSG00000227374	ENSG00000267586	down	0.000659301	0.00271826	HER2+(HR-)
ENSG00000227374	ENSG00000232712	down	4.54392e-05	0.000250794	HER2+(HR-)
ENSG00000227374	ENSG00000229688	down	0.000295546	0.00134058	HER2+(HR-)
ENSG00000227375	ENSG00000266053	up	0.00656143	0.0201962	HER2+(HR-)
ENSG00000227375	ENSG00000223546	up	0.028494	0.0719727	HER2+(HR-)
ENSG00000227375	ENSG00000261589	up	0.00147013	0.0054486	HER2+(HR-)
ENSG00000227388	ENSG00000249593	down	0.0051162	0.0163287	NA
ENSG00000227388	ENSG00000229727	down	0.00955151	0.0281651	NA
ENSG00000227388	ENSG00000260372	down	0.0340609	0.0835738	NA
ENSG00000227398	ENSG00000250616	up	0.028494	0.0719727	Luminal A
ENSG00000227398	ENSG00000272556	up	0.0179356	0.0481877	Luminal A
ENSG00000227398	ENSG00000229692	up	0.0320118	0.079307	Luminal A
ENSG00000227403	ENSG00000270084	up	0.00656143	0.0201962	NA
ENSG00000227403	ENSG00000272091	up	0.028494	0.0719727	NA
ENSG00000227403	ENSG00000273071	up	0.0341194	0.0835738	NA
ENSG00000227456	ENSG00000233220	down	0.028494	0.0719727	NA
ENSG00000227467	ENSG00000232712	down	0.00656143	0.0201962	TNBC
ENSG00000227467	ENSG00000125804	down	0.0137194	0.0382847	TNBC
ENSG00000227467	ENSG00000229688	down	0.0137194	0.0382847	TNBC
ENSG00000227477	ENSG00000229227	up	0.028494	0.0719727	NA
ENSG00000227477	ENSG00000251136	up	0.028494	0.0719727	NA
ENSG00000227477	ENSG00000266053	up	6.76844e-05	0.000355445	NA
ENSG00000227482	ENSG00000261005	up	0.0341194	0.0835738	NA
ENSG00000227482	ENSG00000272525	up	0.0176771	0.0480212	NA
ENSG00000227482	ENSG00000255121	up	0.0179356	0.0481877	NA
ENSG00000227486	ENSG00000250903	down	0.0179356	0.0481877	NA
ENSG00000227486	ENSG00000273329	down	0.00238881	0.00842872	NA
ENSG00000227486	ENSG00000233723	down	0.00238881	0.00842872	NA
ENSG00000227492	ENSG00000255458	up	0.00744455	0.0226713	NA
ENSG00000227492	ENSG00000224950	up	0.00268747	0.00933844	NA
ENSG00000227492	ENSG00000260361	up	0.028494	0.0719727	NA
ENSG00000227495	ENSG00000237021	down	0.0179356	0.0481877	NA
ENSG00000227495	ENSG00000232116	down	0.028494	0.0719727	NA
ENSG00000227495	ENSG00000261251	down	0.0225319	0.0591711	NA
ENSG00000227502	ENSG00000261589	up	0.028494	0.0719727	NA
ENSG00000227502	ENSG00000228021	up	0.028494	0.0719727	NA
ENSG00000227502	ENSG00000259994	up	0.00656143	0.0201962	NA
ENSG00000227527	ENSG00000232855	down	0.028494	0.0719727	NA
ENSG00000227527	ENSG00000232725	down	0.00137613	0.00520946	NA
ENSG00000227527	ENSG00000260796	down	0.00474086	0.0153953	NA
ENSG00000227533	ENSG00000229227	up	0.0137194	0.0382847	Luminal A
ENSG00000227533	ENSG00000266053	up	0.0320118	0.079307	Luminal A
ENSG00000227533	ENSG00000223546	up	0.000584547	0.0024487	Luminal A
ENSG00000227540	ENSG00000234390	down	5.18761e-06	3.59976e-05	HER2+(HR+)
ENSG00000227540	ENSG00000231113	down	0.000720085	0.00289204	HER2+(HR+)
ENSG00000227540	ENSG00000234028	down	0.00873798	0.0260658	HER2+(HR+)
ENSG00000227542	ENSG00000260034	down	0.0341194	0.0835738	NA
ENSG00000227542	ENSG00000258891	down	0.0341194	0.0835738	NA
ENSG00000227542	ENSG00000157306	down	0.00311668	0.0105378	NA
ENSG00000227543	ENSG00000236088	up	0.028494	0.0719727	HER2+(HR+)
ENSG00000227543	ENSG00000260000	up	0.0179356	0.0481877	HER2+(HR+)
ENSG00000227543	ENSG00000267858	up	0.00028413	0.00129078	HER2+(HR+)
ENSG00000227544	ENSG00000267586	down	0.0137194	0.0382847	NA
ENSG00000227544	ENSG00000232712	down	0.00656143	0.0201962	NA
ENSG00000227544	ENSG00000125804	down	0.00311668	0.0105378	NA
ENSG00000227591	ENSG00000267586	down	0.00656143	0.0201962	HER2+(HR+)
ENSG00000227591	ENSG00000232712	down	0.00311668	0.0105378	HER2+(HR+)
ENSG00000227591	ENSG00000258535	down	0.0137194	0.0382847	HER2+(HR+)
ENSG00000227603	ENSG00000215190	up	0.0341194	0.0835738	HER2+(HR+)
ENSG00000227603	ENSG00000233937	up	0.00474086	0.0153953	HER2+(HR+)
ENSG00000227603	ENSG00000236088	up	0.0176771	0.0480212	HER2+(HR+)
ENSG00000227617	ENSG00000262001	up	0.0137194	0.0382847	NA
ENSG00000227617	ENSG00000237126	up	0.0137194	0.0382847	NA
ENSG00000227617	ENSG00000204758	up	1.33807e-06	1.04801e-05	NA
ENSG00000227619	ENSG00000266053	up	0.00311668	0.0105378	NA
ENSG00000227619	ENSG00000223546	up	0.0137194	0.0382847	NA
ENSG00000227619	ENSG00000261589	up	0.00656143	0.0201962	NA
ENSG00000227630	ENSG00000273270	up	0.0137194	0.0382847	HER2+(HR-)
ENSG00000227630	ENSG00000233527	up	0.0137194	0.0382847	HER2+(HR-)
ENSG00000227630	ENSG00000235919	up	0.028494	0.0719727	HER2+(HR-)
ENSG00000227637	ENSG00000268584	up	0.000147762	0.000715537	NA
ENSG00000227637	ENSG00000227603	up	0.00873798	0.0260658	NA
ENSG00000227637	ENSG00000232807	up	0.0179356	0.0481877	NA
ENSG00000227698	ENSG00000267248	up	0.00928602	0.0274328	NA
ENSG00000227698	ENSG00000267053	up	0.00928602	0.0274328	NA
ENSG00000227698	ENSG00000256360	up	0.00928602	0.0274328	NA
ENSG00000227704	ENSG00000231512	down	0.00656143	0.0201962	NA
ENSG00000227704	ENSG00000236778	down	0.00928602	0.0274328	NA
ENSG00000227704	ENSG00000260179	down	0.028494	0.0719727	NA
ENSG00000227719	ENSG00000163597	up	0.0137194	0.0382847	Luminal A
ENSG00000227719	ENSG00000253738	up	0.00147013	0.0054486	Luminal A
ENSG00000227719	ENSG00000223891	up	0.0137194	0.0382847	Luminal A
ENSG00000227726	ENSG00000261824	up	0.0137194	0.0382847	TNBC
ENSG00000227726	ENSG00000232098	up	0.028494	0.0719727	TNBC
ENSG00000227726	ENSG00000247679	up	0.0137194	0.0382847	TNBC
ENSG00000227733	ENSG00000255234	down	0.028494	0.0719727	TNBC
ENSG00000227733	ENSG00000245598	down	0.028494	0.0719727	TNBC
ENSG00000227733	ENSG00000261839	down	0.0320118	0.079307	TNBC
ENSG00000227740	ENSG00000266053	up	0.0341194	0.0835738	TNBC
ENSG00000227740	ENSG00000261589	up	0.00656143	0.0201962	TNBC
ENSG00000227740	ENSG00000228021	up	0.00656143	0.0201962	TNBC
ENSG00000227811	ENSG00000267586	down	0.000584547	0.0024487	NA
ENSG00000227811	ENSG00000232712	down	0.000136556	0.00067377	NA
ENSG00000227811	ENSG00000258535	down	0.0257237	0.0668979	NA
ENSG00000227848	ENSG00000236269	down	0.028494	0.0719727	NA
ENSG00000227848	ENSG00000259542	down	0.0179356	0.0481877	NA
ENSG00000227848	ENSG00000254648	down	0.0320118	0.079307	NA
ENSG00000227857	ENSG00000273270	up	0.028494	0.0719727	NA
ENSG00000227857	ENSG00000273131	up	0.00656143	0.0201962	NA
ENSG00000227857	ENSG00000233527	up	0.00311668	0.0105378	NA
ENSG00000227885	ENSG00000228204	down	0.00873798	0.0260658	NA
ENSG00000227896	ENSG00000246089	up	0.028494	0.0719727	NA
ENSG00000227896	ENSG00000266053	up	0.000136556	0.00067377	NA
ENSG00000227896	ENSG00000223546	up	0.00137613	0.00520946	NA
ENSG00000227908	ENSG00000267586	down	0.028494	0.0719727	NA
ENSG00000227908	ENSG00000232712	down	0.0341194	0.0835738	NA
ENSG00000227908	ENSG00000229688	down	0.0320118	0.079307	NA
ENSG00000227946	ENSG00000231512	down	0.00311668	0.0105378	HER2+(HR+)
ENSG00000227946	ENSG00000236194	down	0.0341194	0.0835738	HER2+(HR+)
ENSG00000227946	ENSG00000236778	down	0.000371235	0.00160885	HER2+(HR+)
ENSG00000227953	ENSG00000229227	up	0.0137194	0.0382847	HER2+(HR+)
ENSG00000227953	ENSG00000239945	up	0.028494	0.0719727	HER2+(HR+)
ENSG00000227953	ENSG00000238009	up	0.0341194	0.0835738	HER2+(HR+)
ENSG00000227959	ENSG00000267586	down	0.028494	0.0719727	Luminal A
ENSG00000227959	ENSG00000232712	down	0.028494	0.0719727	Luminal A
ENSG00000227959	ENSG00000125804	down	0.00656143	0.0201962	Luminal A
ENSG00000227960	ENSG00000261589	up	0.028494	0.0719727	TNBC
ENSG00000227960	ENSG00000247137	up	0.0137194	0.0382847	TNBC
ENSG00000227960	ENSG00000224424	up	0.0341194	0.0835738	TNBC
ENSG00000227963	ENSG00000248671	up	0.0380744	0.0921191	NA
ENSG00000227963	ENSG00000258704	up	0.00147013	0.0054486	NA
ENSG00000227963	ENSG00000253704	up	0.000357235	0.00156016	NA
ENSG00000228010	ENSG00000266053	up	0.0137194	0.0382847	TNBC
ENSG00000228010	ENSG00000261589	up	0.028494	0.0719727	TNBC
ENSG00000228010	ENSG00000226471	up	0.0137194	0.0382847	TNBC
ENSG00000228021	ENSG00000273131	up	0.0137194	0.0382847	NA
ENSG00000228021	ENSG00000215190	up	0.0179356	0.0481877	NA
ENSG00000228021	ENSG00000235919	up	0.00656143	0.0201962	NA
ENSG00000228022	ENSG00000258364	up	0.0380744	0.0921191	Luminal A
ENSG00000228022	ENSG00000253704	up	0.000709747	0.00286054	Luminal A
ENSG00000228022	ENSG00000224950	up	0.000659301	0.00271826	Luminal A
ENSG00000228043	ENSG00000229227	up	0.0137194	0.0382847	NA
ENSG00000228043	ENSG00000237188	up	0.028494	0.0719727	NA
ENSG00000228043	ENSG00000246089	up	0.00311668	0.0105378	NA
ENSG00000228063	ENSG00000267586	down	0.028494	0.0719727	NA
ENSG00000228063	ENSG00000232712	down	0.028494	0.0719727	NA
ENSG00000228063	ENSG00000258535	down	0.028494	0.0719727	NA
ENSG00000228065	ENSG00000125804	down	0.00656143	0.0201962	NA
ENSG00000228065	ENSG00000229688	down	0.0137194	0.0382847	NA
ENSG00000228065	ENSG00000260034	down	0.0179356	0.0481877	NA
ENSG00000228106	ENSG00000234608	up	0.0137194	0.0382847	TNBC
ENSG00000228106	ENSG00000245060	up	0.028494	0.0719727	TNBC
ENSG00000228106	ENSG00000263244	up	0.000688543	0.00279153	TNBC
ENSG00000228107	ENSG00000247679	up	0.028494	0.0719727	NA
ENSG00000228107	ENSG00000267575	up	0.00147013	0.0054486	NA
ENSG00000228107	ENSG00000246089	up	0.0156407	0.0430952	NA
ENSG00000228109	ENSG00000170846	up	0.028494	0.0719727	TNBC
ENSG00000228109	ENSG00000270081	up	0.028494	0.0719727	TNBC
ENSG00000228109	ENSG00000225470	up	0.00474086	0.0153953	TNBC
ENSG00000228113	ENSG00000267586	down	0.0137194	0.0382847	NA
ENSG00000228113	ENSG00000232712	down	0.028494	0.0719727	NA
ENSG00000228113	ENSG00000125804	down	0.0137194	0.0382847	NA
ENSG00000228126	ENSG00000266053	up	0.00147013	0.0054486	NA
ENSG00000228126	ENSG00000223546	up	0.0137194	0.0382847	NA
ENSG00000228126	ENSG00000261589	up	0.028494	0.0719727	NA
ENSG00000228137	ENSG00000270041	up	0.028494	0.0719727	TNBC
ENSG00000228137	ENSG00000247400	up	0.00311668	0.0105378	TNBC
ENSG00000228137	ENSG00000188185	up	0.028494	0.0719727	TNBC
ENSG00000228140	ENSG00000269086	up	0.0341194	0.0835738	NA
ENSG00000228140	ENSG00000226091	up	0.00656143	0.0201962	NA
ENSG00000228140	ENSG00000269959	up	0.0320118	0.079307	NA
ENSG00000228150	ENSG00000268584	up	0.0179356	0.0481877	TNBC
ENSG00000228150	ENSG00000262001	up	0.0176771	0.0480212	TNBC
ENSG00000228150	ENSG00000267219	up	0.028494	0.0719727	TNBC
ENSG00000228172	ENSG00000229036	down	0.000688543	0.00279153	NA
ENSG00000228172	ENSG00000270049	down	0.000688543	0.00279153	NA
ENSG00000228172	ENSG00000232593	down	0.0274807	0.0709788	NA
ENSG00000228192	ENSG00000233937	up	0.028494	0.0719727	TNBC
ENSG00000228192	ENSG00000236753	up	0.0137194	0.0382847	TNBC
ENSG00000228192	ENSG00000267249	up	0.028494	0.0719727	TNBC
ENSG00000228201	ENSG00000223546	up	0.00147013	0.0054486	NA
ENSG00000228201	ENSG00000273306	up	0.00311668	0.0105378	NA
ENSG00000228201	ENSG00000260526	up	0.028494	0.0719727	NA
ENSG00000228203	ENSG00000236088	up	0.0137194	0.0382847	NA
ENSG00000228203	ENSG00000236753	up	0.00311668	0.0105378	NA
ENSG00000228203	ENSG00000229227	up	0.000688543	0.00279153	NA
ENSG00000228214	ENSG00000229688	down	0.000584547	0.0024487	NA
ENSG00000228214	ENSG00000182366	down	0.000709747	0.00286054	NA
ENSG00000228214	ENSG00000260034	down	0.000136556	0.00067377	NA
ENSG00000228221	ENSG00000225484	up	0.00928602	0.0274328	HER2+(HR+)
ENSG00000228221	ENSG00000231025	up	0.0137194	0.0382847	HER2+(HR+)
ENSG00000228221	ENSG00000273344	up	0.028494	0.0719727	HER2+(HR+)
ENSG00000228223	ENSG00000231074	down	3.00894e-09	4.24184e-08	Luminal A
ENSG00000228223	ENSG00000264247	down	1.51458e-09	2.27409e-08	Luminal A
ENSG00000228223	ENSG00000249673	down	1.02947e-14	4.60417e-13	Luminal A
ENSG00000228242	ENSG00000267586	down	0.00656143	0.0201962	NA
ENSG00000228242	ENSG00000232712	down	0.0137194	0.0382847	NA
ENSG00000228242	ENSG00000125804	down	0.00147013	0.0054486	NA
ENSG00000228251	ENSG00000266053	up	0.0225319	0.0591711	TNBC
ENSG00000228251	ENSG00000228021	up	0.0137194	0.0382847	TNBC
ENSG00000228251	ENSG00000224424	up	0.0320118	0.079307	TNBC
ENSG00000228265	ENSG00000254837	up	0.00656143	0.0201962	HER2+(HR+)
ENSG00000228265	ENSG00000204054	up	0.0137194	0.0382847	HER2+(HR+)
ENSG00000228265	ENSG00000269990	up	0.0137194	0.0382847	HER2+(HR+)
ENSG00000228274	ENSG00000236432	down	0.0380744	0.0921191	TNBC
ENSG00000228274	ENSG00000224429	down	0.00656143	0.0201962	TNBC
ENSG00000228274	ENSG00000249898	down	0.00656143	0.0201962	TNBC
ENSG00000228288	ENSG00000254635	up	0.028494	0.0719727	NA
ENSG00000228288	ENSG00000234608	up	3.07656e-05	0.000175548	NA
ENSG00000228288	ENSG00000270170	up	0.00147013	0.0054486	NA
ENSG00000228294	ENSG00000236432	down	0.0380744	0.0921191	NA
ENSG00000228294	ENSG00000258344	down	0.028494	0.0719727	NA
ENSG00000228294	ENSG00000251666	down	0.0156407	0.0430952	NA
ENSG00000228302	ENSG00000254691	down	0.0320118	0.079307	NA
ENSG00000228315	ENSG00000179818	down	1.91867e-08	2.27067e-07	NA
ENSG00000228315	ENSG00000267419	down	1.91867e-08	2.27067e-07	NA
ENSG00000228315	ENSG00000267010	down	4.72533e-08	5.13353e-07	NA
ENSG00000228323	ENSG00000157306	down	0.0179356	0.0481877	TNBC
ENSG00000228323	ENSG00000224356	down	0.0176771	0.0480212	TNBC
ENSG00000228323	ENSG00000229727	down	0.0179356	0.0481877	TNBC
ENSG00000228327	ENSG00000260528	down	0.028494	0.0719727	NA
ENSG00000228340	ENSG00000267586	down	0.028494	0.0719727	NA
ENSG00000228340	ENSG00000232712	down	0.0137194	0.0382847	NA
ENSG00000228340	ENSG00000229688	down	6.2071e-06	4.19406e-05	NA
ENSG00000228350	ENSG00000236088	up	0.028494	0.0719727	HER2+(HR+)
ENSG00000228350	ENSG00000247679	up	0.0137194	0.0382847	HER2+(HR+)
ENSG00000228350	ENSG00000246089	up	0.00656143	0.0201962	HER2+(HR+)
ENSG00000228352	ENSG00000237126	up	0.00928602	0.0274328	TNBC
ENSG00000228352	ENSG00000177640	up	0.00258981	0.0090659	TNBC
ENSG00000228352	ENSG00000267248	up	0.00928602	0.0274328	TNBC
ENSG00000228372	ENSG00000234222	up	0.00268747	0.00933844	NA
ENSG00000228372	ENSG00000197210	up	0.00228991	0.00814802	NA
ENSG00000228372	ENSG00000255458	up	0.00139093	0.00524102	NA
ENSG00000228389	ENSG00000157306	down	0.0176771	0.0480212	NA
ENSG00000228389	ENSG00000229688	down	0.0179356	0.0481877	NA
ENSG00000228389	ENSG00000229727	down	0.0170175	0.0465854	NA
ENSG00000228393	ENSG00000263072	up	0.028494	0.0719727	NA
ENSG00000228393	ENSG00000246067	up	0.0137194	0.0382847	NA
ENSG00000228393	ENSG00000244041	up	0.00147013	0.0054486	NA
ENSG00000228395	ENSG00000269600	down	0.0179356	0.0481877	NA
ENSG00000228395	ENSG00000228839	down	0.00873798	0.0260658	NA
ENSG00000228395	ENSG00000260949	down	0.028494	0.0719727	NA
ENSG00000228401	ENSG00000260034	down	0.028494	0.0719727	TNBC
ENSG00000228401	ENSG00000157306	down	0.028494	0.0719727	TNBC
ENSG00000228401	ENSG00000245651	down	0.028494	0.0719727	TNBC
ENSG00000228412	ENSG00000229227	up	0.028494	0.0719727	NA
ENSG00000228412	ENSG00000272525	up	0.028494	0.0719727	NA
ENSG00000228412	ENSG00000261589	up	0.0137194	0.0382847	NA
ENSG00000228421	ENSG00000263072	up	0.028494	0.0719727	HER2+(HR-)
ENSG00000228421	ENSG00000233527	up	0.0137194	0.0382847	HER2+(HR-)
ENSG00000228421	ENSG00000215190	up	0.00311668	0.0105378	HER2+(HR-)
ENSG00000228427	ENSG00000270041	up	0.0341194	0.0835738	Luminal B
ENSG00000228427	ENSG00000229227	up	0.00137613	0.00520946	Luminal B
ENSG00000228427	ENSG00000246089	up	0.0176771	0.0480212	Luminal B
ENSG00000228436	ENSG00000236540	down	0.0176771	0.0480212	Luminal A
ENSG00000228436	ENSG00000232453	down	0.00118877	0.00456571	Luminal A
ENSG00000228436	ENSG00000253878	down	0.00258981	0.0090659	Luminal A
ENSG00000228444	ENSG00000224356	down	0.0380744	0.0921191	NA
ENSG00000228444	ENSG00000232300	down	0.00744455	0.0226713	NA
ENSG00000228444	ENSG00000258811	down	0.0320118	0.079307	NA
ENSG00000228452	ENSG00000234390	down	0.0176771	0.0480212	NA
ENSG00000228452	ENSG00000237491	down	0.00928602	0.0274328	NA
ENSG00000228452	ENSG00000231365	down	0.00416432	0.0137441	NA
ENSG00000228463	ENSG00000247092	down	0.0320118	0.079307	NA
ENSG00000228463	ENSG00000182310	down	0.00474086	0.0153953	NA
ENSG00000228463	ENSG00000246174	down	0.0137194	0.0382847	NA
ENSG00000228484	ENSG00000267586	down	6.49074e-05	0.000347165	NA
ENSG00000228484	ENSG00000232712	down	2.01266e-05	0.000121212	NA
ENSG00000228484	ENSG00000258535	down	6.1902e-05	0.000333344	NA
ENSG00000228486	ENSG00000226688	down	0.00139093	0.00524102	NA
ENSG00000228486	ENSG00000224429	down	0.00017743	0.00084486	NA
ENSG00000228486	ENSG00000249898	down	0.000357235	0.00156016	NA
ENSG00000228487	ENSG00000224023	up	0.0137194	0.0382847	Luminal A
ENSG00000228487	ENSG00000260000	up	0.0137194	0.0382847	Luminal A
ENSG00000228487	ENSG00000251136	up	0.00416432	0.0137441	Luminal A
ENSG00000228506	ENSG00000234028	down	0.00139093	0.00524102	NA
ENSG00000228506	ENSG00000224216	down	0.0341194	0.0835738	NA
ENSG00000228506	ENSG00000213971	down	0.00238881	0.00842872	NA
ENSG00000228526	ENSG00000267651	down	0.0137194	0.0382847	TNBC
ENSG00000228526	ENSG00000267470	down	0.0380744	0.0921191	TNBC
ENSG00000228526	ENSG00000261118	down	0.0156407	0.0430952	TNBC
ENSG00000228536	ENSG00000233862	down	0.0137194	0.0382847	NA
ENSG00000228536	ENSG00000182366	down	0.028494	0.0719727	NA
ENSG00000228536	ENSG00000260034	down	0.00311668	0.0105378	NA
ENSG00000228544	ENSG00000179406	up	0.028494	0.0719727	NA
ENSG00000228544	ENSG00000246089	up	0.0341194	0.0835738	NA
ENSG00000228544	ENSG00000224023	up	0.00238881	0.00842872	NA
ENSG00000228549	ENSG00000267586	down	0.0176771	0.0480212	NA
ENSG00000228549	ENSG00000232712	down	0.0156407	0.0430952	NA
ENSG00000228549	ENSG00000229688	down	0.0130732	0.0372908	NA
ENSG00000228554	ENSG00000224424	up	0.028494	0.0719727	NA
ENSG00000228554	ENSG00000268584	up	0.00656143	0.0201962	NA
ENSG00000228554	ENSG00000237126	up	0.0274807	0.0709788	NA
ENSG00000228613	ENSG00000225484	up	0.0137194	0.0382847	NA
ENSG00000228613	ENSG00000273344	up	0.0137194	0.0382847	NA
ENSG00000228613	ENSG00000174365	up	0.028494	0.0719727	NA
ENSG00000228614	ENSG00000224023	up	0.028494	0.0719727	TNBC
ENSG00000228614	ENSG00000269834	up	0.00311668	0.0105378	TNBC
ENSG00000228614	ENSG00000272525	up	0.0179356	0.0481877	TNBC
ENSG00000228630	ENSG00000245060	up	0.0137194	0.0382847	HER2+(HR-)
ENSG00000228630	ENSG00000263244	up	0.028494	0.0719727	HER2+(HR-)
ENSG00000228630	ENSG00000214783	up	0.00311668	0.0105378	HER2+(HR-)
ENSG00000228634	ENSG00000259994	up	0.0137194	0.0382847	NA
ENSG00000228634	ENSG00000247137	up	0.028494	0.0719727	NA
ENSG00000228634	ENSG00000261254	up	0.00656143	0.0201962	NA
ENSG00000228649	ENSG00000260034	down	0.0137194	0.0382847	Luminal A
ENSG00000228649	ENSG00000204929	down	0.028494	0.0719727	Luminal A
ENSG00000228649	ENSG00000157306	down	0.00656143	0.0201962	Luminal A
ENSG00000228661	ENSG00000104691	down	0.00656143	0.0201962	NA
ENSG00000228661	ENSG00000250230	down	0.028494	0.0719727	NA
ENSG00000228661	ENSG00000268583	down	0.0225319	0.0591711	NA
ENSG00000228686	ENSG00000229839	down	0.0341194	0.0835738	NA
ENSG00000228686	ENSG00000258811	down	0.0320118	0.079307	NA
ENSG00000228686	ENSG00000228624	down	0.00873798	0.0260658	NA
ENSG00000228701	ENSG00000234492	down	0.028494	0.0719727	Luminal A
ENSG00000228701	ENSG00000236778	down	0.0320118	0.079307	Luminal A
ENSG00000228701	ENSG00000229956	down	0.0320118	0.079307	Luminal A
ENSG00000228719	ENSG00000266053	up	0.0341194	0.0835738	NA
ENSG00000228719	ENSG00000223546	up	0.00474086	0.0153953	NA
ENSG00000228719	ENSG00000261589	up	0.0179356	0.0481877	NA
ENSG00000228741	ENSG00000262001	up	0.028494	0.0719727	NA
ENSG00000228741	ENSG00000237126	up	0.000688543	0.00279153	NA
ENSG00000228741	ENSG00000272902	up	0.00147013	0.0054486	NA
ENSG00000228763	ENSG00000249593	down	0.0274807	0.0709788	NA
ENSG00000228763	ENSG00000224356	down	0.0320118	0.079307	NA
ENSG00000228763	ENSG00000260619	down	0.00873798	0.0260658	NA
ENSG00000228775	ENSG00000273329	down	0.0179356	0.0481877	HER2+(HR-)
ENSG00000228775	ENSG00000233723	down	0.00656143	0.0201962	HER2+(HR-)
ENSG00000228775	ENSG00000224216	down	0.00416432	0.0137441	HER2+(HR-)
ENSG00000228784	ENSG00000258704	up	0.0380744	0.0921191	TNBC
ENSG00000228784	ENSG00000267248	up	0.0137194	0.0382847	TNBC
ENSG00000228784	ENSG00000256360	up	0.00656143	0.0201962	TNBC
ENSG00000228791	ENSG00000125804	down	0.028494	0.0719727	TNBC
ENSG00000228791	ENSG00000229688	down	0.000147762	0.000715537	TNBC
ENSG00000228791	ENSG00000182366	down	0.000584547	0.0024487	TNBC
ENSG00000228794	ENSG00000179818	down	0.0130732	0.0372908	TNBC
ENSG00000228794	ENSG00000267010	down	0.0156407	0.0430952	TNBC
ENSG00000228794	ENSG00000269973	down	0.000709747	0.00286054	TNBC
ENSG00000228798	ENSG00000261839	down	0.00147013	0.0054486	NA
ENSG00000228798	ENSG00000260619	down	0.0137194	0.0382847	NA
ENSG00000228798	ENSG00000250903	down	8.62316e-18	7.3221e-16	NA
ENSG00000228801	ENSG00000254837	up	0.0179356	0.0481877	TNBC
ENSG00000228801	ENSG00000269990	up	0.0179356	0.0481877	TNBC
ENSG00000228801	ENSG00000260766	up	0.00118877	0.00456571	TNBC
ENSG00000228839	ENSG00000203650	down	0.0285272	0.0720549	TNBC
ENSG00000228839	ENSG00000231842	down	0.00928602	0.0274328	TNBC
ENSG00000228839	ENSG00000258725	down	0.0380744	0.0921191	TNBC
ENSG00000228852	ENSG00000228237	down	0.00962714	0.0282765	NA
ENSG00000228852	ENSG00000228261	down	0.0130732	0.0372908	NA
ENSG00000228852	ENSG00000254648	down	0.0130732	0.0372908	NA
ENSG00000228857	ENSG00000272525	up	0.00656143	0.0201962	NA
ENSG00000228857	ENSG00000225684	up	0.028494	0.0719727	NA
ENSG00000228857	ENSG00000270344	up	0.028494	0.0719727	NA
ENSG00000228878	ENSG00000231731	down	0.00311668	0.0105378	NA
ENSG00000228878	ENSG00000226688	down	2.28605e-07	2.14611e-06	NA
ENSG00000228878	ENSG00000224429	down	2.97186e-06	2.15191e-05	NA
ENSG00000228889	ENSG00000233723	down	0.0095891	0.0281651	HER2+(HR+)
ENSG00000228889	ENSG00000224216	down	0.00123858	0.00472576	HER2+(HR+)
ENSG00000228889	ENSG00000271270	down	0.0225319	0.0591711	HER2+(HR+)
ENSG00000228906	ENSG00000250903	down	0.00139093	0.00524102	TNBC
ENSG00000228906	ENSG00000247950	down	0.00416432	0.0137441	TNBC
ENSG00000228906	ENSG00000270049	down	0.000178344	0.000846656	TNBC
ENSG00000228956	ENSG00000232470	up	0.028494	0.0719727	TNBC
ENSG00000228956	ENSG00000234222	up	0.00258981	0.0090659	TNBC
ENSG00000228956	ENSG00000197210	up	0.000720085	0.00289204	TNBC
ENSG00000228962	ENSG00000267586	down	0.00238881	0.00842872	NA
ENSG00000228962	ENSG00000232712	down	0.00028413	0.00129078	NA
ENSG00000228962	ENSG00000258535	down	0.0172791	0.0472931	NA
ENSG00000228971	ENSG00000267586	down	0.00032015	0.00142566	NA
ENSG00000228971	ENSG00000258535	down	0.00656143	0.0201962	NA
ENSG00000228971	ENSG00000125804	down	0.027604	0.0711972	NA
ENSG00000228989	ENSG00000231074	down	6.76844e-05	0.000355445	HER2+(HR+)
ENSG00000228989	ENSG00000264247	down	8.69873e-05	0.000447728	HER2+(HR+)
ENSG00000228989	ENSG00000272447	down	0.0095891	0.0281651	HER2+(HR+)
ENSG00000229017	ENSG00000229688	down	0.00147013	0.0054486	NA
ENSG00000229017	ENSG00000240499	down	0.00137613	0.00520946	NA
ENSG00000229017	ENSG00000249593	down	9.45032e-05	0.000481191	NA
ENSG00000229036	ENSG00000236432	down	0.00123858	0.00472576	NA
ENSG00000229036	ENSG00000224429	down	0.00928602	0.0274328	NA
ENSG00000229036	ENSG00000231616	down	0.0156407	0.0430952	NA
ENSG00000229043	ENSG00000231113	down	0.0137194	0.0382847	TNBC
ENSG00000229043	ENSG00000273486	down	0.00238881	0.00842872	TNBC
ENSG00000229043	ENSG00000265242	down	0.00928602	0.0274328	TNBC
ENSG00000229056	ENSG00000172250	up	0.00032015	0.00142566	TNBC
ENSG00000229056	ENSG00000234918	up	5.18761e-06	3.59976e-05	TNBC
ENSG00000229056	ENSG00000235687	up	4.43023e-06	3.12386e-05	TNBC
ENSG00000229108	ENSG00000267586	down	0.00147013	0.0054486	HER2+(HR-)
ENSG00000229108	ENSG00000232712	down	0.00656143	0.0201962	HER2+(HR-)
ENSG00000229108	ENSG00000258535	down	0.0132019	0.0376179	HER2+(HR-)
ENSG00000229109	ENSG00000246889	up	0.00656143	0.0201962	NA
ENSG00000229109	ENSG00000236200	up	0.0320118	0.079307	NA
ENSG00000229109	ENSG00000264608	up	0.0179356	0.0481877	NA
ENSG00000229116	ENSG00000229688	down	0.028494	0.0719727	NA
ENSG00000229116	ENSG00000233862	down	0.0137194	0.0382847	NA
ENSG00000229116	ENSG00000182366	down	0.0137194	0.0382847	NA
ENSG00000229122	ENSG00000231731	down	0.00656143	0.0201962	TNBC
ENSG00000229122	ENSG00000236432	down	4.43023e-06	3.12386e-05	TNBC
ENSG00000229122	ENSG00000226688	down	0.0176771	0.0480212	TNBC
ENSG00000229124	ENSG00000267010	down	9.26627e-18	7.75323e-16	NA
ENSG00000229124	ENSG00000259456	down	3.42519e-15	1.68314e-13	NA
ENSG00000229124	ENSG00000235954	down	4.41497e-15	2.09796e-13	NA
ENSG00000229127	ENSG00000231731	down	0.0274807	0.0709788	NA
ENSG00000229127	ENSG00000260179	down	0.0137194	0.0382847	NA
ENSG00000229127	ENSG00000259462	down	0.028494	0.0719727	NA
ENSG00000229137	ENSG00000258891	down	0.0051162	0.0163287	NA
ENSG00000229137	ENSG00000240499	down	0.0320118	0.079307	NA
ENSG00000229137	ENSG00000255970	down	0.0051162	0.0163287	NA
ENSG00000229152	ENSG00000231074	down	4.43023e-06	3.12386e-05	NA
ENSG00000229152	ENSG00000247240	down	0.0320118	0.079307	NA
ENSG00000229152	ENSG00000206573	down	0.0341194	0.0835738	NA
ENSG00000229153	ENSG00000260034	down	0.00258981	0.0090659	Luminal A
ENSG00000229153	ENSG00000258891	down	2.75415e-06	2.02196e-05	Luminal A
ENSG00000229153	ENSG00000249593	down	0.000659301	0.00271826	Luminal A
ENSG00000229167	ENSG00000267586	down	7.29285e-09	9.46468e-08	HER2+(HR+)
ENSG00000229167	ENSG00000232712	down	2.62543e-07	2.40179e-06	HER2+(HR+)
ENSG00000229167	ENSG00000258535	down	6.63079e-05	0.000353431	HER2+(HR+)
ENSG00000229178	ENSG00000268584	up	0.028494	0.0719727	TNBC
ENSG00000229178	ENSG00000260923	up	0.00656143	0.0201962	TNBC
ENSG00000229178	ENSG00000237126	up	3.05159e-05	0.000175548	TNBC
ENSG00000229180	ENSG00000234390	down	1.51458e-09	2.27409e-08	TNBC
ENSG00000229180	ENSG00000237491	down	0.0051162	0.0163287	TNBC
ENSG00000229180	ENSG00000230590	down	0.0341194	0.0835738	TNBC
ENSG00000229195	ENSG00000157306	down	0.013742	0.0383216	Luminal A
ENSG00000229195	ENSG00000233056	down	0.0320118	0.079307	Luminal A
ENSG00000229195	ENSG00000259462	down	0.0320118	0.079307	Luminal A
ENSG00000229214	ENSG00000224356	down	0.028494	0.0719727	NA
ENSG00000229214	ENSG00000232907	down	0.0137194	0.0382847	NA
ENSG00000229214	ENSG00000235958	down	0.0137194	0.0382847	NA
ENSG00000229227	ENSG00000270041	up	0.0274807	0.0709788	NA
ENSG00000229227	ENSG00000270039	up	0.00479685	0.0154587	NA
ENSG00000229227	ENSG00000212978	up	0.028494	0.0719727	NA
ENSG00000229233	ENSG00000273270	up	0.028494	0.0719727	Luminal A
ENSG00000229233	ENSG00000233527	up	0.028494	0.0719727	Luminal A
ENSG00000229233	ENSG00000235919	up	0.0137194	0.0382847	Luminal A
ENSG00000229267	ENSG00000232098	up	0.028494	0.0719727	TNBC
ENSG00000229267	ENSG00000236753	up	0.00147013	0.0054486	TNBC
ENSG00000229267	ENSG00000270041	up	0.028494	0.0719727	TNBC
ENSG00000229368	ENSG00000232116	down	0.0284613	0.0719727	TNBC
ENSG00000229368	ENSG00000236269	down	0.028494	0.0719727	TNBC
ENSG00000229368	ENSG00000214772	down	0.028494	0.0719727	TNBC
ENSG00000229388	ENSG00000157306	down	0.028494	0.0719727	NA
ENSG00000229388	ENSG00000229839	down	0.028494	0.0719727	NA
ENSG00000229388	ENSG00000232907	down	0.0137194	0.0382847	NA
ENSG00000229431	ENSG00000233937	up	0.00311668	0.0105378	NA
ENSG00000229431	ENSG00000246560	up	0.0137194	0.0382847	NA
ENSG00000229431	ENSG00000236753	up	0.00238881	0.00842872	NA
ENSG00000229481	ENSG00000250903	down	1.51458e-09	2.27409e-08	NA
ENSG00000229481	ENSG00000232907	down	0.0137194	0.0382847	NA
ENSG00000229481	ENSG00000273329	down	1.48239e-11	3.35886e-10	NA
ENSG00000229512	ENSG00000233937	up	0.00656143	0.0201962	NA
ENSG00000229512	ENSG00000246560	up	0.028494	0.0719727	NA
ENSG00000229512	ENSG00000236088	up	0.0137194	0.0382847	NA
ENSG00000229525	ENSG00000233937	up	0.028494	0.0719727	HER2+(HR+)
ENSG00000229525	ENSG00000261824	up	0.028494	0.0719727	HER2+(HR+)
ENSG00000229525	ENSG00000236753	up	0.028494	0.0719727	HER2+(HR+)
ENSG00000229539	ENSG00000225484	up	0.0341194	0.0835738	NA
ENSG00000229539	ENSG00000273071	up	0.0137194	0.0382847	NA
ENSG00000229539	ENSG00000253716	up	0.00928602	0.0274328	NA
ENSG00000229556	ENSG00000269086	up	0.00928602	0.0274328	NA
ENSG00000229556	ENSG00000267011	up	0.0341194	0.0835738	NA
ENSG00000229556	ENSG00000255458	up	0.028494	0.0719727	NA
ENSG00000229587	ENSG00000267219	up	0.0341194	0.0835738	TNBC
ENSG00000229587	ENSG00000177640	up	0.0380744	0.0921191	TNBC
ENSG00000229587	ENSG00000239353	up	0.00928602	0.0274328	TNBC
ENSG00000229589	ENSG00000250903	down	0.000147762	0.000715537	HER2+(HR+)
ENSG00000229589	ENSG00000273329	down	0.00118877	0.00456571	HER2+(HR+)
ENSG00000229589	ENSG00000234028	down	1.49221e-15	7.79799e-14	HER2+(HR+)
ENSG00000229591	ENSG00000261589	up	0.0341194	0.0835738	TNBC
ENSG00000229591	ENSG00000268584	up	0.0176771	0.0480212	TNBC
ENSG00000229591	ENSG00000239407	up	0.028494	0.0719727	TNBC
ENSG00000229645	ENSG00000247240	down	3.5681e-16	2.13759e-14	HER2+(HR+)
ENSG00000229645	ENSG00000179818	down	7.88038e-13	2.34229e-11	HER2+(HR+)
ENSG00000229645	ENSG00000228463	down	1.11565e-16	7.37822e-15	HER2+(HR+)
ENSG00000229647	ENSG00000223522	down	0.00656143	0.0201962	NA
ENSG00000229647	ENSG00000231731	down	0.00744455	0.0226713	NA
ENSG00000229647	ENSG00000228624	down	0.0137194	0.0382847	NA
ENSG00000229660	ENSG00000260000	up	0.00656143	0.0201962	NA
ENSG00000229660	ENSG00000235560	up	0.0179356	0.0481877	NA
ENSG00000229660	ENSG00000269834	up	0.028494	0.0719727	NA
ENSG00000229666	ENSG00000229839	down	0.028494	0.0719727	TNBC
ENSG00000229666	ENSG00000245598	down	0.028494	0.0719727	TNBC
ENSG00000229666	ENSG00000224356	down	0.0137194	0.0382847	TNBC
ENSG00000229692	ENSG00000254837	up	0.028494	0.0719727	NA
ENSG00000229692	ENSG00000260766	up	0.0137194	0.0382847	NA
ENSG00000229692	ENSG00000225484	up	0.028494	0.0719727	NA
ENSG00000229694	ENSG00000267586	down	8.69873e-05	0.000447728	NA
ENSG00000229694	ENSG00000232712	down	0.00268747	0.00933844	NA
ENSG00000229694	ENSG00000258535	down	0.0225319	0.0591711	NA
ENSG00000229702	ENSG00000269086	up	0.0156407	0.0430952	HER2+(HR-)
ENSG00000229702	ENSG00000236423	up	3.07656e-05	0.000175548	HER2+(HR-)
ENSG00000229702	ENSG00000234222	up	0.028494	0.0719727	HER2+(HR-)
ENSG00000229728	ENSG00000226688	down	0.000584547	0.0024487	HER2+(HR+)
ENSG00000229728	ENSG00000224429	down	0.00479685	0.0154587	HER2+(HR+)
ENSG00000229728	ENSG00000244926	down	0.0137194	0.0382847	HER2+(HR+)
ENSG00000229807	ENSG00000225973	down	0.000357235	0.00156016	TNBC
ENSG00000229807	ENSG00000273432	down	0.0179356	0.0481877	TNBC
ENSG00000229807	ENSG00000269996	down	0.0130732	0.0372908	TNBC
ENSG00000229832	ENSG00000259994	up	0.028494	0.0719727	Luminal A
ENSG00000229832	ENSG00000268584	up	0.028494	0.0719727	Luminal A
ENSG00000229832	ENSG00000267248	up	0.0176771	0.0480212	Luminal A
ENSG00000229841	ENSG00000236753	up	0.0137194	0.0382847	NA
ENSG00000229841	ENSG00000260233	up	0.0137194	0.0382847	NA
[truncated: 8,049 more rows]
