# Supplementary material for: Individualized lncRNA differential expression profile reveals heterogeneity of breast cancer
Source: Oncogene. 2021 Jun 15;40(27):4604–14. doi: 10.1038/s41388-021-01883-6 (PMC8266678; doi:10.1038/s41388-021-01883-6)
Supplement: Supplementary file 3 — Table S3 [file 41388_2021_1883_MOESM3_ESM.xlsx]

## Sheet: Table S3
Table S3. TNBC subtype-specific prognostic lncRNAs
ENSG_ID	gencode19_Symbol	gencode22_Symbol	Cox_exp(coef)	DE_direction	DE_in_Immune	DE_in_mesenchymal	Fisher_Pvalue	TNBC_subtype_specific
ENSG00000177406	AC021054.1	RP11-218M22.1	-1.29561	down	11	12	0.00164383	Mesenchymal
ENSG00000196951	SCOC-AS1	SCOC-AS1	-1.64513	down	2	4	0.0352286	Mesenchymal
ENSG00000215458	AATBC	AATBC	2.44132	up	2	3	0.10336	NA
ENSG00000224745	AC063965.2	RP11-380G5.2	-1.3071	down	9	6	0.197224	NA
ENSG00000230487	PSMG3-AS1	PSMG3-AS1	1.85677	down	37	1	1.33163e-05	Immune
ENSG00000234614	C2CD4D-AS1	AL450992.2	1.67463	up	4	5	0.0441809	Mesenchymal
ENSG00000235999	RP11-403I13.8	-	1.72621	down	33	7	0.147531	NA
ENSG00000236308	AL138921.2	RP11-316M21.7	-1.61584	down	9	4	0.732748	NA
ENSG00000237037	NDUFA6-DT	NDUFA6-AS1	-1.152	down	14	6	0.576579	NA
ENSG00000238273	AC108058.1	AC012360.6	-1.30473	down	11	5	0.543309	NA
ENSG00000248936	AC027607.1	RP11-36B15.1	-1.59793	down	8	5	0.304522	NA
ENSG00000250220	AC053527.2	RP11-692D12.1	-1.35065	down	6	5	0.140159	NA
ENSG00000250404	AC090587.2	AC090587.2	2.11271	down	29	1	0.000575947	Immune
ENSG00000255455	AP003486.1	RP11-890B15.3	1.21028	down	55	9	0.000285857	Immune
ENSG00000258364	CR383656.12	RP11-536C10.16	1.84214	up	6	5	0.140159	NA
ENSG00000259366	AC108449.2	CTD-2647L4.4	2.06375	down	26	1	0.00131208	Immune
ENSG00000259867	AC105411.1	RP11-525K10.3	2.42594	down	30	2	0.00199075	Immune
ENSG00000259883	EHD4-AS1	EHD4-AS1	1.63931	down	29	2	0.00221329	Immune
ENSG00000260735	AC139256.1	RP11-72I8.1	-1.79011	down	4	3	0.365755	NA
ENSG00000261101	AC234775.3	RP4-545K15.5	-1.71876	down	13	9	0.0893876	NA
ENSG00000261360	AC010491.1	CTD-2165H16.4	1.23822	up	5	5	0.115935	NA
ENSG00000268006	PTOV1-AS1	PTOV1-AS1	1.14701	up	16	12	0.0180392	Mesenchymal
ENSG00000269979	RP11-498E2.7	-	2.69293	down	44	5	0.000493782	Immune
ENSG00000270049	AC009061.2	RP11-297D21.4	-1.38105	down	8	5	0.304522	NA
ENSG00000272343	AC107952.2	RP11-140I16.3	-2.1721	down	2	4	0.0352286	Mesenchymal
ENSG00000272416	AC025175.1	CTD-2081C10.7	1.76912	down	35	5	0.0146857	Immune
ENSG00000272512	AL645608.7	RP11-54O7.17	1.29583	up	8	7	0.0538236	NA
